# Supplementary material for: Endpoint PCR coupled with capillary electrophoresis (celPCR) provides sensitive and quantitative measures of environmental DNA in singleplex and multiplex reactions
Source: PLoS One. 2021 Jul 23;16(7):e0254356. doi: 10.1371/journal.pone.0254356 (PMC8301609; doi:10.1371/journal.pone.0254356)
Supplement: S1 File — (FAS) [file pone.0254356.s001.fas]

>Bar bal COI Genbank Consensus
~~~~~~~~~~~~~~~~~~~~~~~~~~~~~~~~~~~~~~~~~~~~~~~~CTTTACCTCGTA
TTYGGTGCCTGAGCCGGAATAGTAGGAACCGCCTTAAGCCTYCTCATTCGAGCCGAATTA
AGCCAACCCGGRTCACTTCTRGGCGATGACCAAATTTAYAAYGTTATTGTYACTGCTCAC
GCCTTCGTGATGATCTTCTTTATAGTAATGCCYATCCTTATTGGAGGATTTGGAAAYTGA
CTTGTRCCACTAATAATTGGAGCCCCAGACATRGCATTCCCCCGRATAAATAACATAAGC
TTCTGACTACTRCCCCCATCATTCCTAYTRTTACTAGCYTCTTCTGGTGTTGARGCYGGR
GCYGGRACAGGATGAACAGTRTAYCCMCCTCTTTCAGGAAACYTAGCCCACGCGGGAGCA
TCAGTAGACCTAACRATCTTCTCRCTMCACYTRGCRGGRGTYTCATCAATCCTAGGRGCA
ATYAATTTTATYACTACAACTATTAACATGAAACCCCCAGCCATCTCCCAATATCAAACA
CCCYTATTYGTMTGATCCGTRCTTGTAACCGCCGTAYTACTTCTTCTATCATTACCRGTT
TTAGCCGCCGGRATTACRATACTCCTAACAGATCGRAACCTMAACACCACATTCTTTGAY
CCAGCTGGAGGAGGAGACCCAATCCTTTACCARCATTTATTC
>Barbus balcanicus 1Consensus
~~~~~~~~~~~~~~~~~~~~~~~~~~~~~~~~~AAAGACATTGGCACCCTTTACCTCGTA
TTTGGTGCCTGAGCCGGAATAGTAGGAACCGCCTTAAGCCTTCTCATTCGAGCCGAATTA
AGCCAACCCGGGTCACTTCTGGGCGATGACCAAATTTATAACGTTATTGTCACTGCTCAC
GCCTTCGTGATGATCTTCTTTATAGTAATGCCTATCCTTATTGGAGGATTTGGAAATTGA
CTTGTGCCACTAATAATTGGAGCCCCAGACATGGCATTCCCCCGAATAAATAACATAAGC
TTCTGACTACTACCCCCATCATTCCTATTATTACTAGCTTCTTCTGGTGTTGAGGCTGGA
GCCGGAACAGGATGAACAGTATATCCCCCTCTTTCAGGAAACCTAGCCCACGCGGGAGCA
TCAGTAGACCTAACGATCTTCTCACTCCACCTGGCAGGGGTTTCATCAATCCTAGGAGCA
ATTAATTTTATCACTACAACTATTAACATGAAACCCCCAGCCATCTCCCAATATCAAACA
CCCTTATTTGTCTGATCCGTGCTTGTAACCGCCGTATTACTTCTTCTATCATTACCGGTT
TTAGCCGCCGGGATTACAATACTCCTAACAGATCGGAACCTCAACACCACATTCTTTGAT
CCAGCTGGAGGAGGAGACCCAATCCTTTACCAACATTTATTCTGATTCTTTG~~~~~~~~
~~
>Barbus barbus Consensus
~~~~~~~~~~~~~GATTCTTCTCTACCAACCACAAAGACATTGGCACCCTTTACCTCGTA
TTCGGTGCCTGAGCCGGAATAGTAGGAACTGCTTTAAGCCTTCTTATTCGAGCCGAATTA
AGCCAACCCGGATCACTTCTAGGCGATGACCAAATTTATAATGTTATTGTTACTGCTCAC
GCCTTCGTGATGATCTTCTTTATAGTAATGCCCATCCTTATTGGAGGATTTGGAAACTGA
CTTGTACCGCTAATAATTGGAGCCCCAGACATAGCATTCCCCCGAATAAATAATATAAGC
TTCTGACTACTACCCCCATCATTCCTATTATTACTAGCTTCTTCTGGTGTTGAAGCTGGA
GCCGGAACAGGATGAACAGTGTATCCCCCTCTTTCAGGAAACCTRGCCCACGCGGGAGCA
TCAGTAGACCTAACAATCTTCTCACTCCACTTGGCAGGAGTTTCATCAATCCTAGGGGCA
ATCAATTTTATTACTACAACTATTAATATGAAACCCCCAGCCATCTCCCAATATCAAACA
CCCTTATTCGTCTGATCCGTGCTCGTAACCGCCGTATTACTTCTTCTATCATTACCGGTT
TTAGCCGCCGGAATTACAATACTCCTAACAGATCGAAACCTCAACACCACATTCTTTGAT
CCGGCTGGAGGAGGAGACCCAATCCTTTACCAACATTTATTTTGATTCTTTGGCCACC~~
~~
>Leuciscus leuciscus Consensus
~~~~~~~~~~~~~~~~~~~~~~~~~~~~~~~~~~~~~~~~~~~~~~~~~~~~~~~~~~~~
~~~~GGTGCTGAGCCGGA~TGGTGGGGACTGCCCTAAGCCTCCTTATTCGGGCCGAACTA
AGCCAACCCGGGTCACTTTTAGGCGATGACCAAATTTACAATGTTATCGTTACCGCCCAC
GCCTTCGTAATAATTTTCTTTATAGTAATGCCAATTCTTATYGGCGGGTTCGGAAATTGA
CTCGTCCCACTAATGATTGGCGCACCTGAYATGGCATTCCCGCGAATGAATAAYATAAGC
TTCTGACTTCTACCCCCATCATTCCTACTGCTATTAGCTTCTTCTGGTGTTGAAGCCGGA
GCTGGGACAGGATGAACAGTGTATCCCCCACTTGCAGGCAATCTCGCCCACGCAGGAGCA
TCAGTAGACTTAACAATCTTCTCGCTCCACCTAGCAGGTGTATCATCAATTTTAGGCGCG
GTYAACTTCATCACTACAATTATTAACATGAAACCCCCAGCCATYTCCCAGTATCAAACA
CCGCTCTTTGTATGGGCCGTGCTGGTAACAGCCGTCCTTCTCCTTCTATCATTRCCAGTC
TTAGCTGCCGGAATTACAATACTTCTTACAGATCGTAATCTTAAYACCACGTTCTTCGAT
CCGGCAGGGGGAGGTGACCCGATCCTGTACCAACACTTATTCTGATTCTTTGGCCACCCA
GA
>Leuciscus idus Consensus
~~~~~~~~~~~~~~~~~~~~~~~~~~~~~~~~~~~~~~~~~~~~~~~~~~~~~~~~~~~~
~~~~~~~~~~~~~~~~~A~TGGTGGGGACTGCCCTAAGCCTCCTTATTCGGGCCGAACTA
AGCCAACCCGGGTCACTTTTAGGCGATGACCAAATTTACAATGTTATCGTTACCGCCCAC
GCCTTCGTAATAATTTTCTTTATAGTAATGCCAATTCTTATTGGCGGGTTCGGAAATTGA
CTCGTCCCACTAATGATTGGCGCGCCTGACATGGCATTCCCGCGAATGAATAATATAAGC
TTCTGACTTCTACCCCCGTCATTCCTACTGCTATTAGCTTCTTCTGGTGTTGAAGCCGGA
GCYGGGACAGGATGAACAGTGTATCCCCCACTTGCAGGCAATCTCGCCCACGCAGGAGCA
TCAGTAGACTTAACAATCTTCTCGCTCCACCTAGCAGGTGTATCATCAATTTTAGGCGCG
GTCAACTTCATCACTACAATTATTAACATGAAACCCCCAGCCATCTCCCAGTATCAAACA
CCGCTCTTTGTATGAGCCGTGCTGGTAACAGCCGTCCTTCTCCTTCTATCATTACCAGTC
TTAGCTGCCGGAATTACAATACTTCTTACAGATCGTAATCTTAATACCACRTTCTTYGAT
CCGGCAGGGGGAGGTGACCCGATCCTGTACCAACACTTATTCTGATT~~~~~~~~~~~~~
~~
>Chondrostoma nasus Consensus
~~~~~~~~~~~~~~~~~~~~~~~~~~~~~~~~~~~~~~~~~~~~~~~~~~~~~~~~~~~~
~~~~~~~GCTGGGCCGGA~TGGTGGGGACTGCCCTAAGCCTCCTAATTCGGGCCGAACTA
AGCCAACCCGGGTCACTTTTAGGTGATGACCAAATTTATAATGTCATCGTCACCGCCCAC
GCCTTCGTAATAATTTTCTTTATAGTAATGCCAATTCTTATCGGGGGATTTGGAAACTGA
CTTGTCCCACTAATAATTGGTGCACCCGACATGGCATTTCCACGAATAAATAACATGAGC
TTCTGACTTCTACCCCCCTCATTCCTCTTATTATTAGCCTCTTCTGGAGTTGAGGCCGGG
GCCGGAACGGGGTGAACAGTATACCCGCCGCTTGCAGGCAATCTTGCCCACGCAGGTGCA
TCAGTAGATTTAACAATCTTCTCACTYCACCTGGSAGGTGTATCATCAATTTTAGGCGCA
GTCWACTTCATTACCACAATTATTAATATGAAACCCCCAGCCATCTCCCAATATCAAACA
CCTCTCTTTGTATGAGCCGTGCTAGTAACAGCCGTRCTTCTCCTCCTATCACTACCAGTT
TTAGCTGCCGGAATCACTATGCTTCTTACAGATCGTAATCTTAACACCACATTCTTCGAC
CCGGCAGGAGGAGGAGACCCAATCCTATATCAACACTTATTCTGATTCTTTGGCCACC~~
~~
>Alburnoides bipunctatus COI Consensus
~~~~~~~~~~~~~~~~~~~~~~~~~~~~~~~~~AAAGATATTGGTACCCTTTATCTTGTA
TTTGGTGCCTGGGCCGGAATAGTGGGGACTGCCTTAAGCCTCCTTATTCGGGCCGAACTA
AGCCAACCCGGGTCACTTTTAGGCGATGACCAAATTTATAATGTTATTGTTACTGCCCAC
GCCTTCGTAATAATTTTCTTTATAGTAATGCCAATTCTTATTGGCGGGTTCGGAAACTGA
CTCGTCCCACTAATGATTGGAGCACCTGATATAGCATTCCCACGAATAAATAATATAAGC
TTCTGAYTACTACCTCCATCATTTTTGCTACTATTAGCCTCTTCTGGTGTTGAGGCCGGG
GCCGGAACTGGGTGAACGGTATACCCACCACTTGCAGGCAATCTTGCCCACGCAGGCGCA
TCARTTGACTTAACGATCTTTTCACTGCATCTAGCAGGMGTATCATCAATCTTGGGCGCA
GTCAACTTTATTACCACAATTATTAATATGAAACCTCCGGCTATCTCCCAGTATCAAACA
CCCCTCTTTGTATGAGCCGTGCTAGTAACAGCTGTCCTTCTCCTATTATCATTACCAGTT
TTAGCTGCCGGGATTACAATGCTTCTTACAGACCGTAATCTTAATACCACTTTCTTCGAC
CCGGCAGGAGGGGGAGATCCAATCTTATATCAACACTTATTCTGATTYTTTGGYCACCCA
GA
>Leu del COI genbank Consensus
~~~~~~~~~~~~~~~~~~~~~~~~~~~~~~~~~~~~~~~~~~~~~~~~CTYTATCTTGTA
TTTGGTGCCTGAGCCGGAATAGTGGGGACTGCCTTRAGCCTCCTTATTCGAGCCGAACTA
AGCCARCCYGGRTCACTTTTAGGCGATGATCARATYTATAATGTCATCGTTACCGCCCAY
GCCTTCGTAATAATTTTCTTTATAGTCATGCCAATTCTTATCGGMGGGTTTGGAAACTGA
CTCGTTCCAYTRATGATTGGTGCRCCCGATATAGCATTCCCACGDATAAATAATATGAGT
TTCTGACTCCTTCCCCCATCATTYCTACTACTATTAGCTTCTTCTGGGGTTGAGGCCGGC
GCTGGRACRGGRTGRACAGTATATCCRCCCCTCGCAGGCAATCTTGCACACGCAGGGGCA
TCAGTAGATTTAACRATCTTTTCRCTCCACYTGGCAGGTGTATCATCAATTTTAGGCGCA
GTTAACTTCATTACCACAATTATYAATATGAARCCCCCAGCCATCTCCCAATATCAAACA
CCTCTTTTTGTRTGAGCCGTWCTAGTRACAGCTGTCCTTCTCCTYCTYTCATTACCHGTY
CTAGCTGCTGGAATTACRATACTTCTYACAGATCGTAATCTTAATACTACCTTCTTCGAC
CCAGCAGGAGGRGGRGACCCRATCTTWTATCAACACTTATTC~~~~~~~~~~~~~~~~~~
~~
>Telestes souiffa Consensus
~~~~~~~~~~~~~~~~~~~~~~~~~CAAACCACAAAGACATTGGCACCCTTTATCTTGTA
TTTGGTGCCTGAGCCGGAATGGTGGGGACTGCCCTAAGCCTCCTTATTCGGGCCGAACTA
AGCCAACCCGGGTCGCTTTTAGGTGATGACCAAATTTATAACGTCATCGTCACCGCCCAC
GCCTTCGTAATAATTTTCTTTATAGTAATGCCAATTCTTATYGGGGGATTCGGAAACTGA
CTTRTCCCACTAATAATTGGTGCACCTGACATGGCATTTCCACGAATAAACAACATGAGC
TTCTGACTCCTGCCCCCATCATTCCTGTTATTATTAGCCTCTTCTGGCGTTGAGGCCGGG
GCCGGAACGGGRTGRACAGTATACCCGCCRCTTTCAGGCAATCTTGCCCACGCAGGCGCA
TCAGTAGACTTAACAATCTTCTCGCTTCACTTAGCAGGYGTATCATCAATTTTAGGCGCA
GTTAACTTCATTACMACAATTATTAATATGAAACCCCCAGCCATCTCCCAATATCAGACA
CCTCTATTTGTATGAGCCGTGCTAGTRACAGCCGTMCTTCTCCTCCTCTCATTACCAGTC
CTAGCTGCCGGAATTACTATGCTTCTTACAGATCGTAATCTTAATACCACATTCTTCGAC
CCGGCAGGAGGCGGAGACCCAATCCTRTATCAACATTTATTCTGATTCTTTGGCCACCCA
GA
>Koi Consensus
~~~~~~~~~~~~~~~~~~~~~~~ACCAAACCACAAAGACATTGGCACCCTTTATCTTGTA
TTTGGTGCCTGAGCCGGAATAGTAGGAACCGCCTTAAGCCTCCTCATTCGGGCCGAACTT
AGCCAACCCGGGTCGCTTCTAGGTGATGACCAAATTTATAACGTTATCGTCACTGCCCAC
GCCTTTGTAATAATTTTCTTTATAGTAATGCCTATCCTTATTGGAGGATTTGGAAACTGA
CTTGTACCACTAATAATCGGAGCCCCAGACATAGCATTCCCACGAATAAATAACATAAGC
TTCTGACTACTACCCCCATCATTCCTTCTACTCCTAGCTTCTTCTGGTGTTGAAGCTGGA
GCCGGAACAGGATGAACCGTATACCCACCTCTTGCAGGGAACTTAGCCCACGCAGGAGCA
TCAGTAGACCTAACAATTTTCTCACTTCACCTAGCAGGTGTTTCATCAATTCTAGGGGCA
ATCAACTTTATTACTACAACCATCAACATGAAACCCCCAGCCATCTCTCAATACCAAACA
CCCCTGTTCGTCTGATCCGTGCTTGTAACCGCCGTATTGCTCCTTCTATCATTACCTGTT
TTAGCCGCAGGAATTACAATGCTCCTAACAGACCGAAACCTTAATACCACATTCTTTGAC
CCGGCAGGAGGAGGAGACCCAATCCTTTATCAACACTTATTCTGATTCTTTGGCCAC~~~
~~
>Cyprinus carpio Consensus ohne inet
~~~~~~~~~~~~~~~~~~~~~~~~~~~~~~~~~~~~~~~~~~~~~~~~~~~~~~~~~~~~
~~~GGTGCCTGAGCCGGAATAGTAGGAACCGCCTTAAGCCTCCTCATTCGGGCCGAACTT
AGCCAACCCGGGTCGCTTCTAGGTGATGACCAAATTTATAACGTTATCGTCACTGCCCAC
GCCTTTGTAATAATTTTCTTTATAGTAATGCCTATCCTTATTGGAGGATTTGGAAACTGA
CTTGTACCACTAATAATCGGAGCCCCAGACATAGCATTCCCACGAATAAATAACATAAGC
TTCTGACTACTACCCCCATCATTCCTTCTACTCCTAGCTTCTTCTGGTGTTGAAGCTGGA
GCCGGAACAGGATGAACCGTATACCCACCTCTTGCAGGGAACTTAGCCCACGCAGGAGCA
TCAGTAGACCTAACAATTTTCTCACTTCACCTAGCRGGTGTTTCATCAATTCTAGGGGCA
ATCAACTTTATTACTACAACCATCAACATGAAACCCCCAGCCATCTCTCAATACCAAACA
CCCCTGTTCGTCTGATCCGTGCTTGTAACCGCCGTATTGCTCCTTCTATCATTACCTGTT
TTAGCCGCAGGAATTACAATGCTCCTAACAGACCGAAACCTTAATACCACATTCTTTGAC
CCGGCAGGAGGAGGAGACCCAATCCTTTATCAACACTTATTCTGATTCTTTGGCCACC~~
~~
>Carassius gibelio Consensus eigene sequenzen
~~~~~~~~~~~~~~~~~~~~~~~~~~~AACCACAAAGACATTGGCACCCTTTATCTAGTA
TTTGGTGCCTGAGCCGGAATAGTAGGAACCGCTTTAAGCCTCCTCATCCGAGCTGAACTT
AGTCAACCCGGATCACTTCTAGGTGATGACCAAATTTACAATGTAATTGTTACCGCCCAC
GCCTTCGTAATAATTTTCTTTATAGTAATGCCTATCCTCATTGGAGGATTCGGAAACTGA
CTTGTACCCCTGATAATCGGAGCCCCAGACATGGCATTCCCACGAATAAATAATATAAGC
TTCTGACTTCTTCCCCCATCATTCCTGTTACTACTAGCTTCCTCTGGTGTTGAAGCCGGA
GCTGGCACCGGATGGACAGTATACCCCCCTCTTGCAGGAAACCTAGCCCACGCAGGAGCA
TCAGTAGACCTAACAATTTTCTCACTACATTTAGCAGGTGTTTCATCAATCCTGGGGGCA
ATCAACTTCATTACTACAACCATTAACATAAAACCTCCAGCCATTTCCCAATACCAAACA
CCCCTATTTGTTTGATCCGTACTTGTAACCGCCGTCCTCCTTCTCCTATCACTACCTGTT
CTAGCTGCCGGTATTACAATGCTTTTAACAGATCGAAATCTTAACACCACATTCTTTGAC
CCCGCAGGCGGGGGAGACCCAATTCTCTATCAACACTTATTCTGATTCTTTGGCCACC~~
~~
>Carassius auratus Consensus good
~~~~~~~~~~~~~~~~~~~~~~~~~~~~~~~~~~~~~~~~~~~~~~~~~~~~~~~~~~~~
~~~~~~~~~~~~~~~~~~~~~~TAGGAACCGCTTTAAGCCTCCTCATCCGAGCTGAACTT
AGTCAACCCGGATCACTTCTAGGTGATGACCAAATTTACAATGTAATTGTTACCGCCCAC
GCCTTCGTAATAATTTTCTTTATAGTAATGCCTATCCTCATTGGAGGATTCGGAAACTGA
CTTGTACCCCTGATAATCGGAGCCCCAGACATGGCATTCCCACGAATAAAYAATATAAGC
TTCTGACTTCTTCCCCCATCATTCCTGTTACTACTAGCTTCCTCTGGTGTTGAAGCCGGA
GCTGGCACCGGATGGACAGTATACCCCCCTCTTGCAGGRAACCTGGCCCACGCAGGAGCA
TCAGTAGACCTAACAATTTTCTCACTACATTTAGCAGGTGTTTCATCAATCCTGGGGGCA
ATCAACTTCATTACTACAACCATTAACATAAAACCTCCAGCCATTTCCCAATACCAAACA
CCCCTATTTGTTTGATCCGTACTTGTAACCGCCGTCCTCCTTCTCCTATCAYTACCTGTT
CTAGCTGCCGGTATTACAATGCTTTTAACAGATCGAAATCTTAACACCACATTCTTTGAT
CCCGCAGGCGGGGGAGACCCAATTCTCTATCAACACTTATTCTGATTCTTTGGCCACCC~
~~
>Carassius carassius Consensus
~~~~~~~~~~~~~~~~~~~~~~~~~~~AACCACAAAGACATTGGCACCCTTTATCTAGTA
TTTGGTGCCTGAGCCGGAATAGTAGGAACCGCTTTAAGCCTCCTCATCCGAGCTGAACTT
AGTCAACCCGGATCACTTSTAGGTGATGACCAAATTTACAATGTAWTTGTTACCGCCCAC
GCCTTCGTAATAATTTTCTTTATAGTAATGCCTATCCTCATTGGAGGATTCGGAAACTGA
CTTGTACCCCTGATAATCGGAGCCCCAGACATGGCATTCCCACGAATAAAYAATATAAGC
TTCTGACTTCTTCCCCCATCATTCCTGTTACTACTAGCTTCCTCTGGTGTTGAAGCCGGA
GCTGGCACCGGATGGACAGTATACCCCCCTCTTGCAGGAAACCTRGCCCACGCAGGAGCA
TCAGTAGACCTAACAATTTTCTCACTACATTTAGCAGGTGYTTCATCAATCCTGGGGGCA
ATCAACTTCATTACTACAACCATTAACATAAAACCTCCAGCCATTTCCCAATACCAAACA
CCCCTATTTGTTTGATCCGTACTTGTAACCGCCGTCCTCCTTCTCCTATCACTACCTGTT
CTAGCTGCCGGTATTACAATGCTTTTAACAGATCGAAATCTTAACACCACATTCTTTGAY
CCCGCAGGCGGGGGAGACCCAATTCTCTATCAACACTTATTCTGATTCTTTGGCCACMAA
AA
>Rutilus rutilus Consensus
~~~~~~~~~~~~~~~~~~~~~~~~~~~~~~CACAAAGACATTGGCACCCTTTATCTTGTA
TTTGGTGCCTGAGCCGGAATAGTGGGGACTGCCCTAAGCCTCCTTATTCGGGCCGAACTA
AGCCAACCCGGGTCACTTTTAGGCGATGACCAAATTTATAATGTCATCGTTACCGCCCAC
GCCTTCGTAATAATTTTCTTTATAGTAATGCCAATTCTTATTGGTGGATTCGGCAACTGA
CTCGTCCCACTAATAATTGGTGCACCTGACATAGCATTCCCACGRATAAATAATATGAGC
TTCTGACTTCTCCCCCCATCATTCCTGTTATTATTAGCCTCTTCYGGTGTTGAGGCCGGT
GCCGGAACGGGGTGAACAGTATACCCGCCTCTTGCAGGTAACCTCGCTCACGCCGGGGCA
TCAGTAGATTTAACAATCTTCTCACTYCACCTGGCAGGTGTATCATCAATTTTAGGGGCA
GTCAATTTCATTACTACAATTATTAATATGAAACCCCCAGCCATCTCCCAGTATCAAACA
CCTCTCTTTGTRTGAGCCGTACTAGTAACAGCCGTCCTTCTCCTTCTATCATTACCAGTG
CTGGCTGCCGGAATTACAATGCTTCTTACAGATCGTAATCTTAATACTACATTCTTCSAT
CCAGCAGGAGGAGGAGACCCAATCCTATATCAGCACTTATTCTGATTYTTTGGYCACC~~
~~
>Rutilus meidingeri Consensus
~~~~~~~~~~~~~~~~~~~~~~~~~~~~~~CACAAAGACATTGGCACCCTTTATCTTGTA
TTTGGTGCCTGAGCCGGAATAGTGGGGACTGCCCTAAGCCTCCTTATTCGGGCCGAACTA
AGCCAACCGGGGTCGCTTTTAGGCGATGACCAAATTTATAATGTCATCGTTACCGCCCAC
GCCTTCGTTATAATTTTCTTTATAGTAATGCCAATTCTTATTGGTGGATTCGGCAACTGA
CTCGTCCCACTAATAATTGGTGCACCTGACATAGCATTTCCACGAATAAATAATATGAGC
TTCTGACTTCTACCCCCATCATTCCTATTATTGTTAGCCTCTTCTGGTGTTGAGGCTGGA
GCCGGAACGGGGTGAACAGTATACCCSCCACTTGCAGGCAACCTCGCTCACGCAGGAGCA
TCMGTAGATTTAACAATCTTCTCACTTCATCTGGCAGGTGTATCATCAATTTTAGGAGCG
GTCAATTTTATTACTACAATTATTAATATGAAACCCCCAGCCATTTCCCAGTATCAAACA
CCTCTCTTTGTATGAGCCGTGCTAGTAACAGCCGTTCTTCTCCTCCTGTCACTACCAGTG
CTAGCTGCCGGAATTACAATGCTTCTTACAGATCGTAATCTTAACACTACATTCTTCGAC
CCGGCAGGAGGAGGAGACCCAATCCTGTATCAACACTTATTCTGATTCTTTGGCCAC~~~
~~
>Blicca bjoerkna Consensus
~~~~~~~~~~~~~~~~~~~~~~~~~~AAAACATAAAGATATTGGTACCCTTTATCTTGTA
TTTGGTGCCTGAGCCGGAATAGTGGGGACTGCCCTAAGCCTCCTTATTCGGGCCGAACTA
AGCCAACCCGGGTCACTTTTAGGCGATGACCAGATTTACAATGTCATCGTTACCGCCCAC
GCCTTCGTAATAATTTTCTTTATAGTAATGCCAATTCTTATTGGAGGGTTCGGAAACTGA
CTCGTCCCACTAATAATCGGTGCGCCTGATATGGCATTCCCACGAATAAATAATATAAGC
TTCTGACTTCTACCCCCATCGTTCCTACTACTATTAGCCTCTTCTGGTGTTGARGCTGGT
GCTGGGACAGGATGAACAGTATACCCGCCACTTGCAGGCAATCTCGCCCATGCAGGAGCA
TCAGTAGATTTAACAATCTTCTCCCTCCACCTAGCAGGTGTATCATCAATTTTAGGGGCA
GTCAACTTCATTACCACAATCATTAACATGAAACCCCCAGCCATTTCCCAGTACCAAACA
CCCCTCTTTGTATGAGCCGTACTAGTAACAGCCGTCCTTCTCCTCCTATCATTACCAGTT
TTAGCTGCCGGAATTACAATACTTCTTACAGACCGTAATCTTAATACCACATTCTTCGAC
CCAGCAGGGGGAGGAGACCCAATCTTATATCAACACTTATTCTGATTCTTTGGCCACCCA
GA
>Alburnus alburnus Consensus
~~~~~~~~~~~~~~~~~~~~~~~~~~~~~~~~~~~~~~~ATTGGTACCCTTTATCTTGTA
TTTGGTGCCTGAGCCGGGATAGTGGGGACTGCCCTAAGCCTCCTTATCCGAGCCGAACTA
AGCCAGCCTGGGTCACTTTTAGGTGATGATCAAATTTATAATGTCATCGTTACCGCCCAC
GCCTTTGTAATAATTTTCTWTATAGTCATGCCAATTCTTATTGGRGGGTTTGGAAACTGA
CTCGTCCCACTAATGATTGGTGCACCCGACATAGCATTCCCACGAATAWATAACATGAGK
TTCTGGCTCCTTCCCCCATCATTCCTMCTGCTATTAGCTTCTTCTGGAGTTGAGGCCGGC
GCTGGGACGGGGTGAACAGTATACCCACCCCTCGCAGGCAATCTTGCCCATGCAGGAGCA
TCAGTAGATTTAACAATCTTCTCACTCCATCTAGCAGGTGTATCATCAATTTTAGGTGCA
GTTAACTTCATTACCACAATTATTAATATGAAACCTCCAGCCATCTCCCAATATCAAACA
CCCCTCTTTGTGTGAGCCGTACTAGTAACGGCTGTCCTTCTCCTCCTCTCRCTACCAGTT
CTAGCTGCTGGAATTACAATRCTTCTTACGGATCGTAATCTTAATACCACATTCTTCGAY
CCGGCAGGGGGAGGAGACCCAATCCTATATCAACACTTATTCTGATTCTTTGGCCAYCCA
GA
>Aspius aspius Consensus
~~~~~~~~~~~~~~~~~~~~~~~~~~AAAACATAAAGATATTGGTACCCTTTATCTTGTA
TTTGGTGCCTGAGCCGGAATAGTGGGGACTGCCCTAAGCCTCCTTATTCGGGCCGAACTA
AGCCAACCCGGGTCACTTTTAGGCGATGACCAAATTTACAACGTTATCGTTACCGCCCAC
GCCTTCGTAATAATTTTCTTTATAGTAATGCCAATCCTTATTGGCGGGTTCGGAAACTGA
CTCGTCCCACTAATGATTGGCGCACCTGATATGGCATTCCCACGAATAAATAATATAAGC
TTCTGACTTCTACCCCCATCATTCCTATTGCTACTAGCTTCTTCTGGTGTTGAAGCCGGG
GCTGGAACAGGATGAACAGTGTACCCCCCACTCGCAGGCAATCTCGCCCACGCAGGAGCA
TCAGTGGACTTAACAATCTTCTCGCTTCACCTAGCAGGTGTATCATCAATTTTAGGCGCG
GTCAACTTCATCACCACAATTATCAACATGAAACCCCCAGCCATCTCCCAGTATCAAACA
CCCCTCTTTGTATGAGCCGTGCTGGTAACAGCCGTCCTTCTCCTTCTATCTCTACCAGTT
TTAGCTGCCGGAATTACAATGCTTCTTACAGATCGTAATCTCAACACTACATTCTTCGAC
CCAGCAGGGGGAGGTGACCCAATCTTATATCAACACTTATTTTGATT~~~~~~~~~~~~~
~~
>Balerus sapa Consensus
~~~~~~~~~~~~~~~~~~~~~~~~~~~~~~~~~AAAGACATTGGCACCCTTTATCTTGTA
TTTGGTGCCTGAGCCGGAATAGTGGGGACTGCCCTAAGCCTCCTTATTCGGGCCGAACTG
AGCCAACCCGGGTCACTTTTAGGCGATGACCAAATTTATAATGTCATCGTTACCGCCCAC
GCCTTCGTAATAATTTTCTTTATAGTAATGCCAATTCTTATTGGAGGGTTCGGAAACTGA
CTCGTCCCACTAATAATTGGTGCACCTGATATAGCATTCCCACGAATGAATAACATAAGT
TTCTGACTTCTACCCCCATCATTTTTACTACTATTAGCCTCTTCTGGTGTCGAGGCTGGC
GCTGGGACGGGGTGGACAGTATACCCGCCGCTTGCAGGCAATCTTGCCCACGCAGGAGCA
TCAGTAGACCTAACAATCTTCTCACTCCACCTAGCAGGTGTATCATCAATTTTAGGCGCA
GTCAACTTCATTACTACAATTATTAATATGAAACCCCCAGCTATTTCCCAATACCAAACG
CCTCTCTTTGTGTGAGCCGTACTAGTAACAGCCGTCCTTCTTCTCCTATCATTGCCAGTC
CTGGCTGCCGGAATTACAATGCTTCTYACAGATCGTAATCTTAATACTACATTCTTCGAC
CCGGCAGGGGGAGGTGACCCAATCTTATACCAACACTTATTCTGATTCTTTGGCCAC~~~
~~
>Vimba vimba Consensus
~~~~~~~~~~~~~~~~~~~~~~~~~~~~~~CACAAAGACATTGGCACCCTTTATCTTGTA
TTTGGTGCCTGAGCCGGAATGGTGGGGACTGCCCTAAGCCTCCTTATTCGGGCCGAACTA
AGCCAACCCGGGTCACTTTTAGGCGATGATCAAATTTACAATGTCATCGTTACCGCCCAC
GCCTTCGTAATAATTTTCTTTATAGTAATGCCAATTCTTATTGGAGGGTTCGGAAACTGA
CTCGTCCCACTAATAATTGGTGCGCCTGATATAGCATTCCCACGAATAAATAACATAAGC
TTTTGACTTCTACCCCCATCATTCCTACTACTATTAGCCTCTTCTGGTGTTGAAGCTGGT
GCTGGGACAGGATGAACAGTTTACCCCCCACTTGCAGGCAATCTCGCCCATGCTGGCGCG
TCAGTAGATTTAACAATCTTCTCCCTCCACCTAGCAGGTGTATCATCAATTTTAGGGGCA
GTCAACTTCATTACCACAATCATTAACATGAAACCCCCAGCCATTTCCCAGTATCAAACA
CCCCTCTTTGTATGGGCCGTACTAGTAACAGCCGTCCTTCTCCTCCTATCATTACCAGTT
TTAGCTGCCGGAATTACAATACTTCTTACAGACCGTAATCTTAATACCACATTCTTCGAC
CCGGCAGGGGGAGGAGACCCAATCTTATATCAACACTTATTCTGATTCTTTGGCCAC~~~
~~
>Scardinius erytrophthalmus Consensus
~~~~~~~~~~~~~~~~~~~~~~~~~~~~~~CACAAAGACATTGGCACCCTTTATCTTGTA
TTTGGTGCCTGRGCCGGRATAGTGGGGACTGCCTTAAGCCTCCTTATTCGGGCCGAACTA
AGCCAACCCGGGTCACTTTTAGGCGATGATCAAATTTATAATGTCATCGTTACCGCCCAC
GCCTTCGTAATAATTTTCTTTATAGTAATGCCAATTCTTATTGGAGGGTTTGGAAACTGA
CTCGTCCCACTAATGATTGGTGCACCTGATATAGCATTCCCACGRATRAATAATATGAGT
TTCTGACTTCTCCCTCCGTCATTTCTGCTWCTACTAGCTTCTTCTGGTGTTGAAGCTGGG
GCTGGAACAGGATGAACAGTATACCCRCCACTCGCAGGTAATCTAGCCCACGCAGGAGCA
TCAGTAGACTTAACAATCTTCTCGCTCCACCTGGCAGGTGTRTCATCAATTTTAGGCGCA
GTTAACTTCATTACTACAATTATTAATATGAAGCCCCCAGCCATTTCCCAATATCAAACA
CCGCTGTTTGTATGAGCCGTACTGGTAACAGCTGTCCTTCTRCTYCTRTCACTACCAGTT
CTAGCTGCCGGAATTACAATGCTTCTTACAGACCGTAATCTTAATACCACATTCTTCGAC
CCAGCGGGAGGAGGAGACCCAATCTTATATCAACACTTATTCTGATTYTTTGGYCACCC~
~~
>Squalius cephalus Consensus
~~~~~~~~~~~~~~~~~~~~~~~~~~~~~~CATAAAGATATTGGTACCCTTTATCTTGTA
TTTGGTGCCTGAGCCGGAATAGTGGGGACTGCCCTAAGCCTCCTTATTCGGGCCGAACTR
AGCCAACCCGGGTCACTTTTAGGCGATGACCAAATTTATAATGTCATTGTTACCGCCCAC
GCCTTCGTAATAATTTTCTTTATAGTAATGCCAATTCTTATTGGGGGATTCGGAAACTGA
CTTGTCCCGCTAATAATTGGTGCACCCGACATAGCATTCCCACGAATAAATAATATGAGC
TTCTGACTTCTACCCCCATCATTCCTACTACTATTAGCCTCTTCTGGTGTTGAGGCTGGG
GCCGGAACGGGGTGAACAGTATACCCACCGCTTGCGGGCAATCTTGCTCACGCAGGGGCA
TCAGTAGATTTAACAATCTTCTCACTCCATCTAGCAGGTGTATCATCAATTTTAGGGGCG
GTCAACTTCATTACCACAATTATTAATATAAAACCCCCAGCCATCTCCCAATACCAAACA
CCTCTCTTTGTATGAGCCGTGCTGGTAACAGCCGTCCTTCTCCTCCTATCATTACCAGTT
TTAGCTGCCGGAATTACGATGCTTCTTACAGATCGTAATCTTAATACCACATTCTTCGAC
CCGGCAGGGGGAGGAGACCCAATCCTATATCAACACTTATTCTGATTTTTTGGTCACTG~
~~
>Alburnus mento Consensus
~~~~~~~~~~~~~~~~~~~~~~~~~~~~~~CACAAAGACATTGGCACCCTTTATCTTGTA
TTTGGTGCCTGAGCCGGGATAGTGGGGACTGCCCTAAGCCTCCTTATCCGGGCCGAACTA
AGCCAGCCTGGGTCACTCTTAGGTGAYGATCAAATTTATAATGTCATCGTTACCGCCCAC
GCCTTTGTAATAATTTTCTTTATAGTCATGCCAATTCTTATTGGAGGGTTTGGAAACTGA
CTCGTCCCACTAATGATTGGTGCACCCGATATAGCATTCCCACGAATAAATAACATGAGT
TTCTGACTCCTYCCGCCGTCATTCCTACTGCTATTAGCTTCTTCTGGGGTTGAGGCCGGG
GCTGGRACGGGATGAACAGTATACCCACCCCTCGCAGGCAATCTTGCCCACGCAGGAGCA
TCAGTAGATTTAACAATCTTCTCACTCCATCTAGCAGGTGTATCATCAATTTTAGGTGCA
GTCAACTTCATTACCACCATTATTAATATGAAACCCCCAGCCATCTCCCAATATCAAACG
CCTCTCTTTGTGTGAGCCGTATTAGTAACAGCTGTCCTTCTCCTCCTCTCACTACCAGTT
CTGGCTGCTGGAATTACAATGCTTCTTACAGATCGTAATCTTAATACCACATTCTTCGAC
CCGGCAGGGGGAGGGGACCCAATCTTATATCAACACTTATTCTGATTCTTTGGCCACC~~
~~
>Rutilus virgo ? Consensus
~~~~~~~~~~~~~~~~~~~~~~~~~~~~~~CACAAAGACATTGGCACCCTTTATCTTGTA
TTTGGTGCCTGAGCCGGAATAGTGGGGACTGCCCTAAGCCTCCTTATTCGGGCCGAACTA
AGCCAACCCGGGTCACTTTTAGGCGATGATCAAATTTACAATGTCATCGTTACCGCCCAC
GCCTTCGTAATAATTTTCTTTATAGTAATGCCAATTCTTATTGGTGGGTTCGGCAACTGA
CTAGTCCCACTAATAATTGGTGCACCTGACATAGCATTCCCACGAATAAATAACATAAGC
TTCTGACTCCTACCCCCATCATTCCTATTATTACTAGCTTCTTCTGGTGTTGAGGCTGGG
GCCGGAACAGGGTGGACAGTATACCCGCCGCTTGCAGGCAACCTCGCTCACGCAGGGGCA
TCAGTAGATTTAACAATCTTCTCACTTCATCTGGCAGGTGTATCATCAATTTTAGGCGCA
GTCAATTTCATTACTACAATCATTAATATGAAACCCCCAGCCATCTCCCAGTATCAAACA
CCTCTCTTTGTATGAGCCGTTCTAGTAACAGCCGTTCTTCTCCTCCTATCATTACCAGTA
CTGGCTGCCGGAATTACAATGCTTCTTACAGATCGTAATCTTAATACTACATTCTTCGAC
CCAGCGGGAGGAGGAGACCCAATCCTATATCAACACTTATTCTGATTCTTTGGCCAC~~~
~~
>Abramis brama COI consensus
~~~~~~~~~~~~~~~~~~~~~~~~~~~AAACATAAAGATATTGGTACCCTTTATCTTGTA
TTTGGTGCCTGAGCTGGAATAGTGGGGACTGCCCTAAGCCTCCTTATTCGGGCCGAACTA
AGCCAACCCGGGTCACTTTTAGGCGATGACCAAATTTATAACGTCATCGTTACTGCCCAC
GCCTTCGTAATAATTTTCTTTATAGTAATGCCAATTCTTATTGGAGGGTTTGGAAACTGA
CTCGTCCCGCTAATAATTGGTGCGCCTGATATGGCATTCCCACGAATAAACAATATAAGC
TTCTGACTTCTACCCCCATCGTTCCTACTACTACTAGCCTCTTCTGGTGTTGAAGCTGGC
GCTGGAACAGGATGAACAGTATACCCACCACTTGCAGGCAATCTCGCCCACGCAGGAGCA
TCAGTAGATTTAACAATCTTCTCCCTCCACCTAGCAGGTGTGTCATCAATTCTAGGGGCA
GTCAACTTCATTACTACAATTATTAACATGAAACCCCCAGCCATTTCCCAGTACCAAACA
CCCCTCTTTGTGTGAGCCGTGCTAGTAACAGCCGTCCTGCTACTTCTATCATTACCAGTT
TTAGCTGCTGGAATTACAATACTTCTTACAGATCGTAATCTTAATACCACATTCTTCGAC
CCAGCAGGAGGAGGAGACCCAATCTTATATCAACACTTATTCTGATTTTTTGGTCAC~~~
~~
>Leucaspius delineatus Consensus
~~~~~~~~~~~~~~~~~~~~~~~~~~~~~~~~~~~~~~~~~~~~~~~~~~~~~~~~~~~~
~~~GGTGC~TGAGCCGGA~TAGTCGGCACAGCCCTAAGTCTCTTGATCCGAGCAGAACTA
AGTCAACCCGGAGCTCTTCTAGGGGATGACCAGATCTATAACGTAATCGTCACAGCCCAT
GCCTTCGTTATAATTTTCTTTATAGTCATGCCAATCATAATTGGGGGCTTTGGAAACTGA
TTGATCCCACTTATAATTGGAGCCCCTGACATAGCATTCCCTCGAATAAATAACATAAGC
TTCTGGCTCCTCCCCCCATCCTTTCTCCTCCTTCTAGCTTCGTCTGGGGTTGAAGCCGGC
GCCGGCACAGGATGAACAGTCTATCCCCCTCTAGCCGGAAACCTAGCCCACGCAGGGGCT
TCCGTTGATTTAACTATCTTCTCTCTCCACTTGGCTGGTATTTCCTCAATTTTAGGGGCT
ATTAATTTTATTACAACCATTATTAATATAAAACCCCCAGCCATTTCTCAGTATCAAACC
CCACTTTTTGTTTGAGCTGTTTTAGTCACTGCCGTTCTCTTACTACTTTCCCTCCCCGTC
TTAGCAGCGGGCATCACTATACTACTTACAGACCGAAATCTAAATACCACTTTCTTTGAC
CCAGCAGGCGGAGGAGACCCAATCCTGTACCAGCACCTCTTTTGATTCTTTGGCCAC~~~
~~
>Hypophthalmichthys molitrix Consensus COI
~~~~~~~~~~~~~~~~~~~~~~~~~~~~~~~~~AAAGACATTGGCACCCTTTATCTTGTA
TTTGGTGCCTGAGCCGGAATAGTGGGAACCGCCCTAAGCCTTCTCATTCGAGCCGAACTA
AGCCAACCCGGATCACTTCTGGGTGATGACCAAATTTATAATGTTATTGTTACTGCCCAT
GCCTTCGTAATAATTTTCTTTATAGTAATACCAATCCTTATTGGAGGGTTTGGAAACTGA
CTCGTRCCCCTAATGATTGGAGCACCTGATATAGCATTCCCACGAATAAATAATATAAGC
TTTTGACTCCTACCCCCATCTTTCCTTCTACTACTAGCCTCTTCTGGTGTTGAGGCCGGG
GCCGGAACAGGATGAACAGTTTATCCACCACTCGCGGGCAATCTTGCCCACGCAGGAGCA
TCCGTAGACCTAACAATTTTCTCTCTTCACCTAGCAGGTGTGTCATCAATTTTAGGAGCA
ATTAACTTYATCACCACAACTATTAATATAAAACCACCAGCCATCTCTCAATATCAAACA
CCTCTCTTTGTTTGAGCTGTGCTCGTAACAGCCGTACTTCTTCTCTTATCCTTACCAGTT
TTAGCTGCTGGAATTACAATACTCCTTACAGACCGTAATCTTAATACCACATTCTTTGAC
CCAGCAGGGGGAGGAGACCCAATTCTATATCAACACCTATTCTGATTCT~~~~~~~~~~~
~~
>Pelecus cultratus COI Consensus lang
~~~~~~~~~~~~~~~~~~~~~~~~~~~~~~~~~AAAGACATTGGCACCCTTTATCTTGTA
TTTGGTGCCTGAGCCGGAATAGTGGGGACCGCCTTAAGCCTTCTTATTCGGGCCGAACTA
AGCCAACCCGGATCACTTTTAGGCGATGATCAAATTTATAACGTTATCGTTACCGCCCAC
GCCTTCGTAATAATTTTCTTTATAGTAATGCCAATTCTTATTGGGGGATTTGGAAACTGA
CTCGTACCATTAATGATCGGAGCACCCGATATAGCATTTCCACGAATAAATAATATAAGC
TTCTGACTTCTACCTCCATCATTCCTATTACTATTAGCCTCCTCTGGTGTCGAAGCCGGA
GCTGGAACAGGGTGAACAGTGTACCCGCCACTTGCAGGCAACCTTGCCCATGCCGGCGCA
TCAGTAGACCTAACAATCTTCTCACTTCACCTAGCAGGTGTATCATCAATTTTAGGAGCA
GTAAACTTTATTACTACAATTATTAATATGAAACCCCCAGCCATTTCCCAATACCAAACA
CCCCTCTTTGTATGATCCGTACTTGTAACAGCTGTCCTCCTTCTTCTGTCATTACCAGTC
TTAGCTGCCGGGATTACAATGCTTCTTACAGATCGAAATCTTAATACCACATTCTTTGAC
CCAGCAGGAGGAGGAGACCCAATCCTATATCAACACTTATTCTGATTCTTTG~~~~~~~~
~~
>Phoxinus phoxinus Consensus
~~~~~~~~~~~~~~~~~~~~~~~~~~~~~~CATAAAGATATTGGTACCCTTTATCTTGTA
TTTGGTGCCTGAGCCGGAATGGTAGGGACCGCCCTAAGCCTTCTTATTCGGGCCGAACTA
AGCCAGCCTGGATCACTCTTAGGTGATAGCCAAATTTATAATGTTATYGTTACCGCCCAT
GCCTTCGTAATAATTTTCTTTATAGTCATGCCAATTCTTATCGGTGGATTTGGCAACTGG
CTTGTACCTCTAATAATTGGTGCACCTGACATAGCCTTTCCCCGAATRAATAATATAAGT
TTTTGACTTCTACCCCCATCATTCCTTCTTCTGCTAGCTTCTTCTGGTGTTGARGCCGGG
GCCGGGACAGGTTGAACCGTATACCCCCCACTCGCAGGCAACCTTGCCCATGCAGGTGCA
TCAGTAGACCTTACGATCTTCTCACTTCATCTAGCAGGTGTATCATCAATTTTAGGGGCA
GTCAACTTTATTACTACAATTATTAATATGAAGCCCCCAGCCATCTCCCAGTATCAAACC
CCTCTCTTCGTATGGGCCGTGCTCGTAACAGCCGTCCTACTCCTACTRTCCCTACCAGTA
YTAGCTGCCGGAATTACAATGCTTCTTACAGATCGTAATCTTAATACCACATTCTTCGAC
CCTGCGGGAGGAGGRGACCCWATTTTATATCAACACCTCTTTTGATTYTTTGGYCACCKK
GR
>Ctenopharyngodon idella Consensus COI
~~~~~~~~~~~~~~~~~~~~~~~~~~~~~~~~CAAAGACATTGGCACCCTCTATCTTGTA
TTTGGTGCCTGAGCCGGAATAGTGGGAACCGCTCTAAGCCTTCTCATTCGAGCCGAACTA
AGCCAACCCGGATCACTTCTGGGCGATGATCAAATTTATAATGTTATTGTCACTGCCCAT
GCCTTCGTAATAATTTTCTTTATAGTAATACCAATTCTTATTGGAGGGTTTGGAAATTGA
CTCGTACCATTAATAATTGGAGCACCCGACATAGCATTCCCACGAATAAACAACATGAGT
TTCTGACTTCTACCCCCTTCTTTCCTCCTACTATTAGCCTCTTCTGGTGTTGAGGCCGGA
GCTGGAACAGGGTGAACAGTTTACCCACCACTCGCAGGCAATCTTGCCCACGCAGGAGCA
TCCGTAGACCTAACAATTTTCTCACTCCACCTGGCAGGTGTGTCATCAATTTTAGGGGCA
ATTAATTTTATTACTACAACCATTAACATGAAACCACCAGCCATCTCCCAATACCAAACA
CCTCTCTTCGTTTGAGCTGTACTTGTAACAGCTGTACTCCTTCTTCTATCTCTACCAGTT
CTAGCCGCCGGAATTACAATACTCCTAACAGACCGTAATCTTAACACTACATTCTTTGAC
CCGGCGGGAGGAGGAGACCCAATTCTTTATCAACACTTATTCTGATTC~~~~~~~~~~~~
~~
>Tinca tinca Consensus
~~~~~~~~~~~~~~~~~~~~TCAACAAAATCATAAAGATATTGGTACCCTATATCTTGTA
TTTGGTGCCTGAGCCGGGATAGTGGGGACCGCCCTAAGCCTCCTTATTCGTGCTGAACTA
AGCCAGCCCGGATCACTTTTAGGCGAYGACCAAATCTATAATGTTATTGTTACTGCCCAT
GCCTTCGTAATAATTTTCTTTATAGTAATACCAATCCTAATTGGCGGATTTGGRAACTGA
CTYGTCCCRTTAATAATTGGAGCACCTGATATAGCATTCCCACGAATAAAYAATATAAGT
TTTTGACTCCTACCCCCATCATTTCTTCTTCTATTAGCCTCTTCTGGTGTTGAGGCTGGA
GCCGGRACRGGGTGGACAGTTTACCCACCACTCGCAGGTAATCTTGCCCACGCAGGAGCC
TCAGTAGACCTAACAATTTTCTCACTTCACCTAGCAGGTGTYTCATCAATTTTAGGTGCA
ATCAATTTTATCACCACAACTATTAACATGAAACCTCCAGCCATTTCACAATATCAAACA
CCCCTATTTGTTTGAKCCGTACTAGTAACAGCGGTACTTCTTCTTCTATCACTTCCGGTT
CTAGCTGCTGGGATCACAATGCTTCTTACAGACCGTAATCTTAACACTACATTCTTCGAC
CCAGCAGGAGGAGGAGACCCAATTCTATATCAACACTTATTCTGATTCTTTGGCCAC~~~
~~
>Rhodeus amarus Consensus
~~~~~~~~~~~~~~~~~~~~~~~~~~~~~~CACAAAGACATTGGCACCCTTTATCTAGTA
TTTGGTGCCTGAGCCGGGATAGTCGGAACCGCCTTAAGCCTTCTTATTCGGGCCGAACTT
AGCCAACCCGGTTCACTCCTTGGCGATGACCAAATTTATAATGTCATTGTTACCGCCCAC
GCCTTCGTAATAATTTTCTTTATAGTCATACCCATTCTTATTGGAGGATTTGGAAACTGA
CTTGTCCCACTAATAATTGGGGCACCTGATATGGCCTTTCCCCGGATGAACAACATAAGC
TTCTGACTTCTCCCTCCATCCTTCCTCCTCCTGCTTGCCTCCTCCGGGGTTGAAGCCGGA
GCCGGGACCGGCTGAACAGTTTACCCCCCTCTTGCAGGCAACCTAGCCCACGCAGGAGCA
TCAGTAGACTTAACCATTTTTTCACTGCACTTAGCAGGAGTATCTTCAATTTTAGGAGCA
ATCAACTTTATCACCACAACAATTAACATGAAACCCCCAGCCATTTCTCAGTACCAAACA
CCCCTATTTGTGTGGGCAGTACTTGTGACAGCTGTGCTTCTACTATTATCTCTTCCGGTC
CTAGCCGCCGGGATCACAATGCTACTTACAGACCGTAATCTAAATACCACATTCTTTGAC
CCAGCGGGGGGAGGAGACCCAATCCTATATCAACACCTATTCTGATTCTTTGGCCACCCA
GA
>Misgurnus fossilis Consensus COI
~~~~~~~~~~~~~~~~~~~~~~~~~~~~~~CACAAAGACATTGGCACCCTTTACCTTGTA
TTTGGTGCCTGAGCCGGAATGGTTGGAACGGCCCTCAGCCTTTTAATTCGTGCCGAGCTA
AGCCAACCTGGGTCCCTCCTTGGAGACGACCAAATTTATAATGTTATTGTTACTGCACAT
GCCTTTGTTATAATCTTCTTTATAGTAATACCCATTCTTATTGGAGGCTTTGGAAACTGA
CTCATTCCACTAATGATTGGGGCCCCCGACATAGCATTTCCGCGGATGAATAATATAAGC
TTTTGACTTCTACCACCCTCGTTCCTCCTTCTGCTGGCCTCCTCTGGCGTTGAAGCTGGA
GCTGGGACAGGCTGAACAGTTTACCCACCACTAGCAGGCAACCTTGCCCATGCGGGCGCA
TCTGTAGATCTAACCATTTTTTCATTACACCTGGCAGGTGTTTCCTCAATTCTAGGGGCA
ATTAATTTTATTACCACAACAATTAATATAAAACCTCCGGCCATCTCGCAGTATCAGACA
CCCCTGTTTGTATGAGCAGTTCTTGTAACCGCCGTACTTCTTCTTCTATCCCTGCCAGTT
TTAGCCGCCGGAATTACAATACTTCTAACAGACCGGAATCTAAACACAACATTCTTTGAC
CCAGCGGGGGGAGGAGACCCCATCCTATATCAACACCTATTCTGATTCTTTGGCCAC~~~
~~
>Sabanejewia baltica COI Consensus lang
~~~~~~~~~~~~~~~~~~~~~~~~~~~~~~~~~AAAGACATTGGCACCCTCTACCTTGTA
TTTGGTGCCTGAGCCGGAATGGTTGGAACTGCCCTTAGCCTCCTAATTCGTGCTGAGCTC
AGTCAACCTGGATCCCTCCTTGGTGATGACCAAATTTACAACGTCATTGTTACTGCACAT
GCCTTCGTTATAATTTTCTTTATAGTGATACCCATTCTCATTGGCGGCTTTGGCAACTGA
CTTGTTCCCCTAATGATTGGTGCCCCTGACATAGCATTTCCTCGAATAAATAATATAAGC
TTTTGACTACTGCCCCCCTCGTTCCTGCTTCTACTAGCCTCCTCTGGCGTTGAGGCCGGA
GCCGGAACCGGCTGAACTGTTTACCCCCCACTGTCGGGCAACCTCGCCCACGCAGGCGCA
TCCGTAGACCTGACTATTTTCTCCCTGCACTTAGCCGGTGTCTCATCCATCCTAGGGGCC
ATCAACTTTATTACCACGACAATCAACATAAAACCTCCTGCCGTCTCTCAATACCAAACA
CCCCTGTTTGTATGAGCTGTCCTTGTTACAGCTGTACTGCTTCTTCTATCACTCCCAGTC
TTAGCTGCAGGAATCACTATGCTTCTAACAGACCGGAATTTGAATACAACCTTCTTTGAC
CCAGCGGGAGGGGGAGAYCCTATTTTATACCAGCATTTATTCTGATTCTTTGGC~~~~~~
~~
>Sabanejewia balcanica COI Consensus lang
~~~~~~~~~~~~~~~~~~~~~~~~~~~~~~~~~~~~~ACATTGGCACCCTCTACCTTGTA
TTTGGTGCCTGAGCCGGAATGGTTGGAACTGCCCTTAGCCTCCTAATTCGTGCTGAGCTC
AGTCAACCTGGATCCCTCCTTGGTGATGACCAAATTTACAACGTCATTGTTACTGCACAT
GCCTTCGTTATAATTTTCTTTATAGTGATACCCATTCTCATCGGCGGCTTTGGCAACTGA
CTTRTTCCCCTAATGATTGGTGCCCCTGACATAGCATTTCCTCGAATAAATAATATAAGC
TTTTGGCTGCTGCCCCCCTCGTTCCTGCTTCTACTAGCCTCCTCCGGCGTTGAGGCCGGA
GCCGGGACCGGCTGAACTGTTTACCCCCCACTGGCGGGCAACCTCGCCCACGCAGGCGCA
TCCGTGGACCTAACTATTTTCTCACTACACTTAGCCGGTGTCTCATCCATCCTAGGGGCA
ATCAACTTTATTACCACAACAATCAATATAAAACCTCCTGCCGTCTCTCAATACCAAACA
CCCCTGTTTGTATGAGCTGTTCTTGTTACAGCCGTACTACTTCTTCTATCACTCCCAGTC
CTAGCTGCAGGAATCACTATGCTTCTAACAGACCGGAATTTAAATACAACCTTCTTTGAC
CCAGCGGGAGGGGGAGATCCTATTTTATACCAACATTTATTCTGATTCTTTG~~~~~~~~
~~
>Cobitis taenia Consensus
~~~~~~~~~~~~~~~~~~~~~~~~~~~~~~~ATAAAGATATTGGCACCCTTTACCTTGTA
TTTGGTGCCTGAGCCGGTATGGTCGGAACTGCCCTCAGTCTCCTAATTCGTGCTGAGCTC
AGCCAACCCGGGTCTCTCCTTGGGGACGACCAAATTTATAATGTTATTGTTACTGCACAT
GCCTTTGTTATAATTTTCTTTATAGTAATGCCAATTCTCATCGGTGGATTTGGTAATTGA
CTAATTCCACTAATAATTGGCGCACCTGATATAGCATTTCCGCGAATAAATAATATAAGC
TTTTGACTTCTACCGCCCTCATTCCTTCTCTTACTAGCATCTTCTGGTGTTGAAGCTGGG
GCCGGGACAGGTTGAACCGTCTACCCCCCACTAGCCGGCAACCTCGCCCACGCAGGTGCA
TCTGTRGACCTTACTATTTTCTCCCTTCACTTAGCAGGAGTTTCATCTATTCTAGGGGCA
ATCAATTTTATTACAACAACAATTAATATGAAGCCCCCAGCTATCTCACAATATCAGACT
CCCCTGTTTGTGTGAGCAGTTCTTGTAACCGCTGTTCTTCTTCTGCTATCTTTGCCCGTC
CTAGCCGCTGGTATTACAATGCTCCTAACAGACCGTAACCTAAATACCACATTCTTTGAC
CCGGCAGGTGGAGGAGACCCTATTCTATACCAACATTTATTTTGATTTTTTGGTC~~~~~
~~
>Cobitis elongatoides COI Consensus lang
~~~~~~~~~~~~~~~~~~~~~~~~~~~~~~~~~~~~GACATTGGCACCCTTTACCTTGTA
TTTGGTGCCTGAGCCGGTATGGTTGGAACTGCCCTCAGTCTCCTAATTCGTGCTGAGCTC
AGCCAACCCGGGTCTCTCCTTGGGGACGACCAAATTTATAATGTTATTGTTACTGCACAT
GCCTTTGTTATAATTTTCTTTATAGTAATGCCAATTCTCATCGGTGGATTTGGTAATTGA
CTTATTCCACTAATAATTGGCGCACCTGATATAGCATTTCCGCGAATAAATAATATAAGC
TTTTGACTTCTACCACCCTCATTCCTTCTCTTACTAGCATCTTCTGGTGTTGAAGCTGGG
GCCGGGACAGGTTGAACCGTCTACCCCCCACTAGCCGGCAACCTCGCCCACGCAGGTGCA
TCTGTGGACCTTACTATTTTCTCCCTTCACTTAGCAGGAGTTTCATCTATTCTAGGGGCA
ATCAATTTTATTACAACAACAATTAATATGAAGCCCCCAGCTATCTCACAATATCAGACT
CCCCTGTTTGTGTGAGCAGTTCTTGTAACCGCTGTTCTTCTTCTGCTATCTTTGCCCGTC
CTAGCCGCTGGTATTACAATGCTCCTAACAGACCGTAACCTAAATACCACATTCTTTGAC
CCGGCAGGTGGAGGAGACCCTATTCTATATCAACATTT~~~~~~~~~~~~~~~~~~~~~~
~~
>Barbatula barbatula Consensus
~~~~~~~~~~~~~~~~~~~~~~~~~~~~~~~~~~~~~~~~~~~~~~~~~~~~~~~~~~~~
~~~~~~~~~~~~~CGGGCATAGTCGGAACTGCCCTAAGCCTATTAATCCGAGCTGAACTT
AGTCAACCAGGGTCCCTCCTTGGCGACGACCAAATCTATAACGTTATTGTTACCGCACAT
GCCTTTGTCATAATCTTCTTTATAGTAATGCCCATCCTCATCGGAGGTTTTGGTAATTGA
CTTGTACCACTAATGATTGGAGCCCCAGACATGGCGTTCCCGCGGATAAATAATATAAGC
TTCTGACTCCTACCGCCCTCTTTTCTTTTACTACTGGCCTCATCCGGTGTTGAAGCAGGA
GCAGGAACAGGGTGGACAGTATATCCTCCCCTTGCAGGCAACCTTGCCCACGCTGGGGCA
TCCGTTGACTTAACTATTTTTTCTCTACACCTGGCTGGGGCTTCATCTATTCTTGGGGCC
ATTAATTTTATTACGACTACAATTAATATGAAACCCCCAGCCATCTCCCAATACCAAACC
CCTCTTTTTGTGTGGTCCGTCCTAGTAACTGCTGTTCTACTGCTTCTATCCCTGCCTGTA
CTAGCCGCTGGTATCACTATGCTCCTTACAGATCGGAACCTAAATACTACGTTCTTCGAC
CCCTCAGGGGGAGGAGATCCCATCCTTTATCAACACCTATTCTGATTCTTTGGCCAAC~~
~~
>Proterorhinus semilunars COI Consensus lang
~~~~~~~~~~~~~~~~~~~~~~~~~~~~~~~~CAAAGACATTGGCACCCTATATCTTGTA
TTTGGTGCCTGGGCCGGGATAGTCGGAACTGCCCTAAGCCTTCTTATTCGGGCGGAATTA
AGCCAGCCCGGAGCCTTACTGGGGGATGACCAAATTTATAACGTAATCGTAACCGCTCAC
GCCTTTGTAATAATTTTCTTTATAGTGATGCCTATTATGATTGGGGGTTTTGGAAACTGA
CTAGTTCCTCTCATAATTGGGGCCCCGGATATAGCATTCCCACGAATGAATAACATAAGC
TTCTGACTTCTCCCCCCCTCCTTTCTTCTTCTTCTGGCCTCCTCTGGAGTTGAAGCAGGG
GCCGGAACAGGATGAACAGTATACCCCCCTCTAGCAGGCAACTTAGCACATGCAGGAGCA
TCCGTTGATCTAACAATCTTCTCCCTTCATCTAGCCGGAATCTCGTCAATTCTTGGGGCT
ATTAATTTTATTACTACAATTTTAAATATGAAGCCCCCCGCTACTTCGCAGTATCAGACA
CCCCTCTTTGTTTGGTCCGTTCTAATTACTGCAGTCCTTCTGTTACTTTCTCTTCCTGTA
CTTGCCGCCGGTATTACCATACTACTAACCGACCGAAACCTAAACACCACCTTCTTTGAC
CCCGCAGGGGGAGGGGACCCTATCCTATATCAACACCTATTCTGATTCTTTGGC~~~~~~
~~
>Neogobius melanostomus Consensus
~~~~~~~~~~~~~~~~~~~~~~~~~~~~~~CACAAAGACATTGGCACCCTGTATCTTGTA
TTTGGCGCCTGAGCCGGAATAGTCGGGACCGCCCTAAGCCTGCTCATTCGAGCAGAATTA
AGCCMGCCCGGCGCTCTCCTGGGGGACGACCAGATCTATAATGTAATTGTTACCGCCCAC
GCTTTCGTAATAATTTTCTTTATAGTTATACCTATTATGATTGGGGGCTTTGGAAACTGG
TTAATCCCCCTAATGATTGGGGCCCCCGATATGGCATTTCCTCGAATAAACAACATAAGC
TTCTGATTGCTCCCTCCTTCTTTCTTACTACTTCTGGCCTCCTCTGGTGTTGAAGCAGGG
GCAGGAACCGGGTGGACAGTTTACCCTCCCCTGGCAGGCAACTTGGCACATGCAGGAGCA
TCCGTCGACTTGACAATCTTCTCCCTTCACCTGGCCGGCATTTCCTCAATTCTAGGGGCT
ATTAATTTTATTACCACAATATTAAATATAAAACCCCCCGCCGTCTCACAATACCAGACC
CCTCTCTTCGTCTGATCAGTTCTGATTACGGCGGTCCTACTCCTCCTCTCCCTCCCAGTT
CTTGCCGCCGGAATTACCATGCTTTTAACTGACCGAAATTTAAATACCACTTTCTTTGAC
CCTGCCGGGGGAGGGGATCCTATTCTCTACCAACACTTATTCTGATTCTTTGGCCACC~~
~~
>Noegobius kessleri COI Consensus lang
~~~~~~~~~~~~~~~~~~~~~~~~~~~~~~~~CAAAGACATTGGCACCCTATATCTTGTA
TTTGGTGCCTGAGCCGGGATGGTAGGAACCTCTCTAAGCCTCCTCATTCGGGCAGAATTA
AGCCAGCCTGGGGCCCTTCTGGGGGATGACCAGATCTATAACGTAATCGTAACCGCCCAC
GCCTTTGTAATAATCTTCTTTATAGTAATACCTATCATAATCGGAGGCTTTGGAAACTGA
TTAGTTCCCCTTATAATTGGAGCCCCTGATATAGCATTTCCACGAATAAATAACATAAGC
TTCTGACTTCTCCCCCCCTCTTTTCTACTACTTCTGGCTTCTTCTGGTGTTGAGGCAGGG
GCAGGGACTGGGTGAACAGTCTATCCTCCACTAGCAGGCAACTTAGCACATGCAGGAGCA
TCCGTTGATCTAACAATTTTTTCCCTTCATTTAGCCGGAATTTCCTCTATTCTTGGGGCT
ATTAACTTTATTACCACAATCTTAAATATGAAACCCCCTGCTATTTCGCAGTACCAAACC
CCTCTTTTCGTTTGATCCGTACTAATTACGGCAGTTCTCCTCCTGCTCTCCCTACCGGTT
CTTGCCGCTGGCATCACTATGCTACTAACTGACCGCAATCTAAATACCACCTTCTTTGAT
CCTGCAGGAGGGGGAGACCCAATTTTATATCAACACCTGTTCTGAT~~~~~~~~~~~~~~
~~
>Cottus gobio Consensus
~~~~~~~~~~~~~~~~~~~~~~~~~~CAACCACAAAGACATTGGCACCCTATATSTAGTA
TTTGGTGCTTGAGCCGGAATAGTAGGCACAGCTTTAAGCCTCCTAATTCGAGCAGAACTA
AGCCAACCCGGCGCCCTTTTGGGGGACGACCAGATTTATAATGTAATTGTTACAGCCCAT
GCTTTCGTAATAATTTTCTTTATAGTAATGCCAATTATAATCGGAGGTTTCGGGAACTGG
CTAGTTCCCCTAATAATCGGCGCTCCTGATATGGCCTTTCCTCGAATGAATAATATGAGC
TTTTGACTCCTTCCCCCATCTTTTTTACTCCTCCTTGCCTCTTCGGGRGTCGAAGCAGGT
GCCGGAACCGGATGAACAGTCTACCCRCCCCTCGCCGGAAACCTAGCCCACGCAGGAGCC
TCTGTTGACCTAACAATCTTCTCCCTTCACCTAGCAGGTATCTCCTCTATTCTTGGGGCA
ATCAACTTTATCACAACTATCATCAATATGAAGCCCCCTGCCATTTCACAATACCAGACC
CCGCTCTTCGTATGATCTGTCCTTATTACTGCTGTCCTACTGCTTCTTTCTCTCCCCGTA
CTTGCCGCCGGCATCACAATGCTCCTAACAGACCGAAACCTTAACACCACCTTCTTTGAC
CCTGCCGGAGGGGGAGACCCAATCCTTTACCAACACCTCTTTTGATTCTTTGGCCAC~~~
~~
>Romanogobio uranos Consensus
~~~~~~~~~~~~~~~~~~~~~~~~~~~~~~CACAAAGACATTGGCACCCTTTATCTTGTA
TTTGGTGCCTGAGCCGGAATAGTGGGGACTGCTTTAAGCCTCCTTATTCGAGCTGAGCTG
AGCCAACCTGGTTCACTTCTAGGTGATGACCAAATTTATAATGTAATCGTTACCGCCCAC
GCCTTCGTAATAATTTTCTTTATAGTAATACCYATCCTCATTGGGGGCTTTGGAAACTGA
CTTGTCCCACTAATGATTGGAGCACCCGATATGGCATTCCCGCGGATAAATAATATAAGT
TTCTGACTCCTTCCCCCCTCATTCCTCCTATTATTAGCCTCTTCAGGTGTCGAAGCCGGG
GCCGGAACGGGGTGAACGGTCTACCCGCCACTTTCGGGTAACCTTGCCCATGCGGGCGCA
TCAGTAGACCTTACGATTTTTTCACTACATCTAGCAGGTGTCTCATCAATTCTAGGGGCA
ATTAATTTCATCACCACTACTATTAACATGAAACCCCCAGCCATCTCCCAATATCAAACA
CCTCTTTTTGTGTGGGCAGTACTTGTAACAGCCGTACTCCTGCTTCTCTCCCTCCCAGTC
CTGGCTGCAGGAATTACAATGCTTCTTACGGACCGTAATCTTAATACCACGTTCTTTGAC
CCGGCCGGGGGAGGAGACCCAATCCTTTATCAACATCTGTTCTGATTCTTTGGCCACC~~
~~
>Romanogobio vladykovi COI Consensus lang
~~~~~~~~~~~~~~~~~~~~~~~~~~~~~~~~~~~AGACATTGGCACCCTTTATCTTGTA
TTTGGTGCCTGAGCCGGAATAGTGGGGACTGCTTTAAGCCTCCTTATTCGAGCTGAGCTG
AGCCAACCTGGCTCACTTCTAGGTGATGATCAAATTTATAATGTAATCGTTACCGCCCAC
GCCTTCGTAATAATTTTCTTTATAGTAATACCAATTCTCATTGGGGGCTTTGGAAACTGA
CTTGTCCCATTAATGATTGGAGCACCTGATATGGCATTCCCGCGGATAAATAATATAAGT
TTCTGACTTCTTCCTCCCTCATTTCTCCTATTATTAGCCTCTTCAGGTGTCGAAGCCGGA
GCTGGGACGGGATGAACCGTCTACCCGCCACTTTCTGGCAACCTTGCCCATGCAGGTGCA
TCAGTAGACCTTACAATTTTTTCACTACATCTAGCAGGTGTTTCATCAATTCTAGGGGCA
ATTAATTTCATCACCACTACTATTAACATGAAACCCCCAGCCATCTCCCAATATCAAACA
CCTCTTTTTGTATGATCAGTACTTGTAACAGCCGTACTCCTACTTCTCTCCCTCCCAGTC
CTGGCCGCGGGAATTACAATGCTTCTTACGGACCGTAATCTTAACACTACATTCTTTGAC
CCAGCCGGGGGAGGAGACCCCATCCTCTATCAACATCTG~~~~~~~~~~~~~~~~~~~~~
~~
>Romanogobio kesslerii COI Consensus lang
~~~~~~~~~~~~~~~~~~~~~~~~~~~~~~~~~AAAGACATTGGCACCCTTTATCTTGTA
TTTGGTGCCTGAGCCGGAATAGTGGGGACTGCCCTAAGCCTCCTTATTCGGGCCGAGCTA
AGCCAACCCGGCTCACTTCTAGGCGACGACCAGATTTATAATGTGATCGTCACTGCCCAC
GCCTTCGTAATAATTTTCTTTATAGTAATACCTATTCTCATCGGGGGATTTGGCAACTGA
CTTGTCCCGCTAATGATTGGGGCACCCGATATGGCATTCCCGCGAATAAATAATATAAGT
TTCTGGCTCCTACCCCCCTCGTTCCTTCTTCTACTAGCCTCTTCTGGTGTCGAAGCCGGG
GCTGGGACGGGATGAACAGTCTACCCCCCACTTTCAGGCAACCTTGCCCATGCAGGAGCA
TCAGTAGACCTCACAATTTTTTCACTGCACCTAGCAGGTGTTTCATCAATTTTAGGGGCA
ATCAATTTCATTACTACCACTATCAACATGAAGCCACCAGCCATCTCCCAATATCAAACA
CCTCTTTTTGTTTGAGCAGTACTTGTAACCGCCGTTCTTCTCCTTCTCTCCCTTCCGGTT
CTAGCTGCGGGAATTACAATGCTTCTCACAGACCGTAATCTTAACACCACATTCTTTGAC
CCTGCCGGGGGAGGAGACCCAATCCTTTATCAACACCTATTCTGATTCTTTGGC~~~~~~
~~
>Romanogobio belingi COI Consensus lang
~~~~~~~~~~~~~~~~~~~~~~~~~~~~~~~~~AAAGACATTGGCACCCTTTATCTTGTA
TTTGGTGCCTGAGCCGGAATAGTGGGGACTGCTTTAAGCCTCCTTATTCGAGCTGAGCTG
AGCCAACCTGGCTCACTTCTAGGTGATGATCAAATTTATAATGTAATCGTTACCGCCCAC
GCCTTCGTAATAATTTTCTTTATAGTAATACCTATTCTCATTGGGGGCTTTGGAAACTGA
CTTGTCCCATTAATGATTGGAGCACCTGATATGGCATTCCCGCGGATAAATAATATAAGT
TTCTGACTTCTTCCTCCCTCATTTCTCCTATTATTAGCCTCTTCAGGTGTCGAAGCCGGG
GCTGGGACGGGATGAACCGTCTACCCGCCACTTTCGGGCAACCTTGCCCATGCAGGTGCA
TCAGTAGACCTTACAATTTTTTCACTACATCTAGCAGGTGTCTCATCAATTCTAGGGGCA
ATTAATTTTATCACCACTACTATTAACATGAAACCCCCAGCCATTTCCCAATATCAAACA
CCTCTTTTTGTATGATCAGTACTTGTAACAGCCGTACTCCTACTTCTCTCCCTCCCAGTC
CTGGCCGCGGGAATTACAATGCTTCTTACGGACCGTAATCTTAACACTACATTCTTTGAC
CCAGCCGGGGGAGGAGACCCCATCCTCTATCAACATCTGTTCTGATTCTTTGG~~~~~~~
~~
>Pseudorasbora parva Consensus
~~~~~~~~~~~~~~~~~~~~~~~~~~~~~~~CCAAAGACATTGGCACCCTTTATCTTGTA
TTTGGTGCCTGAGCCGGAATAGTGGGGACTGCTTTAAGCCTCCTTATCCGAGCTGAATTA
AGCCAACCCGGATCACTCCTCGGAGATGACCAAATTTATAATGTTATTGTTACCGCCCAC
GCCTTTGTTATAATTTTCTTTATAGTAATGCCGATTCTCATTGGGGGCTTCGGAAATTGA
CTGGTCCCATTAATGATTGGGGCCCCTGACATAGCATTCCCCCGTATGAATAATATAAGC
TTCTGACTACTTCCCCCTTCTTTCCTCCTACTCTTAGCCTCTTCCGGAGTAGAGGCTGGA
GCAGGAACGGGCTGAACGGTTTATCCCCCTCTCGCAGGCAACCTCGCCCATGCAGGAGCA
TCAGTAGACTTAACAATTTTTTCACTTCACCTAGCAGGTGTTTCATCAATTYTAGGCGCA
ATTAATTTTATTACTACAACCATTAATATAAAACCTCCAGCTATTTCCCAATATCAAACG
CCCTTATTTGTATGAGCTGTGCTTGTAACAGCAGTACTTCTTCTACTATCGCTACCGGTC
CTAGCAGCTGGCATTACAATGCTTCTTACAGACCGAAATCTTAATACTACCTTCTTTGAC
CCGGCTGGGGGAGGAGACCCAATCCTATATCAACATCTATTTTGATTCTTTGGCCAC~~~
~~
>Gobio obtusirostris COI Consensus lang
~~~~~~~~~~~~~~~~~~~~~~~~~~~~~~~~~AAAGACATTGGCACCCTCTATCTTGTA
TTTGGTGCCTGAGCCGGAATAGTGGGGACTGCTTTAAGCCTCCTCATTCGAGCTGAGCTG
AGCCAACCTGGCTCACTTCTAGGTGATGACCAAATTTATAATGTAATCGTCACTGCCCAC
GCCTTCGTAATAATTTTCTTTATAGTAATACCAATTCTCATTGGAGGATTTGGAAACTGG
CTTGTACCACTAATAATTGGGGCCCCAGACATGGCGTTCCCACGAATAAATAATATAAGC
TTCTGACTTCTCCCCCCATCATTTCTTCTATTACTAGCCTCTTCAGGGGTCGAGGCTGGA
GCGGGTACAGGGTGAACAGTCTACCCCCCACTATCAGGCAATCTTGCCCATGCAGGAGCC
TCAGTAGACCTCACGATTTTTTCACTACATCTAGCAGGTGTWTCATCAATTTTAGGGGCT
ATCAATTTTATCACCACCACTATTAACATGAAACCCCCAGCCATCTCACAATATCAAACC
CCCTTATTCGTATGGTCAGTACTTGTAACAGCGGTACTTCTACTTCTTTCACTTCCAGTT
CTGGCTGCCGGAATTACAATGCTTCTTACAGACCGTAATCTTAATACTACATTCTTTGAC
CCGGCAGGGGGAGGAGACCCAATCCTTTACCAACACCTATTCTGATTCTTTGG~~~~~~~
~~
>Gobio gobio Consensus ohne eine inet sequenz
~~~~~~~~~~~~~~~~~~~~~~~~~~~~~~~~~~~~~~~~~~~~~~~~~~~~~~~~~~~~
~~~~~~~~~~~~~~~CGGATAGTGGGGACTGCTTTAAGCCTCCTCATTCGAGCTGAGTTG
AGCCAACCTGGCTCACTTCTAGGTGATGACCAAATTTATAATGTAATCGTTACTGCCCAC
GCCTTCGTAATAATTTTCTTTATAGTAATACCAATTCTCATTGGAGGATTTGGAAACTGG
CTTGTACCACTAATAATTGGGGCCCCAGACATGGCATTCCCACGAATAAATAACATAAGC
TTCTGACTTCTCCCCCCATCATTTCTTCTATTACTAGCCTCTTCAGGAGTAGAGGCTGGA
GCTGGTACAGGGTGAACAGTTTACCCCCCACTATCAGGCAATCTTGCCCATGCAGGGGCC
TCAGTAGACCTCACGATTTTCTCACTACATCTAGCAGGTGTCTCATCAATTTTAGGGGCT
ATCAATTTTATTACCACCACTATTAACATGAAACCCCCAGCCATCTCCCAATATCAAACT
CCCCTATTTGTATGGTCAGTACTTGTAACAGCGGTACTTCTACTTCTTTCACTTCCAGTT
CTGGCTGCCGGAATTACAATACTTCTTACAGACCGTARTCTTAATACTACATTCTTTGAC
CCGGCAGGAGGAGGAGACCCAATCCTTTACCAACACCTATTCTGATTYTTYGGCCAC~~~
~~
>Perca fluviatilis Consensus
~~~~~~~~~~~~~~~~~~~~~~~~~~~~~~CACAAAGACATTGGCACCCTTTATCTAGTA
TTTGGTGCTTGAGCCGGAATAGTGGGCACTGCCCTAAGCCTGCTCATCCGAGCAGAACTA
AGCCAGCCCGGCGCTCTCCTTGGAGACGACCAGATTTATAACGTAATTGTTACAGCACAT
GCCTTTGTAATAATTTTCTTTATAGTAATACCAATTATGATYGGGGGCTTTGGGAACTGA
CTAGTACCACTTATGATCGGTGCCCCTGATATAGCTTTCCCTCGAATAAATAACATGAGC
TTTTGACTYCTACCCCCCTCTTTCCTTCTCCTTCTTGCTTCCTCAGGAGTCGAAGCTGGG
GCTGGTACCGGGTGAACTGTATATCCGCCTCTTGCTGGGAATTTAGCGCATGCTGGAGCA
TCTGTTGATTTAACCATTTTCTCCCTACACTTAGCGGGAGTTTCCTCAATYCTAGGTGCT
ATCAATTTTATTACAACAATCATTAACATAAAACCCCCTGCTATTTCCCAGTATCAAACC
CCTCTATTCGTATGAGCTGTGCTAATTACCGCCGTTCTTCTCCTTCTCTCACTTCCTGTT
CTTGCCGCTGGCATTACAATGCTTCTCACAGACCGAAACTTGAACACAACTTTCTTTGAC
CCTGCAGGAGGAGGCGACCCTATTCTTTACCAACACTTATTCTGATTCTTTGGCCAMC~~
~~
>Zingel zingel Consensus
~~~~~~~~~~~~~~~~~~~~~~~~~~~~~~~~CAAAGACATTGGCACCCTCTATCTAGTA
TTTGGTGCTTGGGCCGGAATAGTGGGTACCGCCCTAAGTCTGCTCATCCGAGCAGAACTA
AGCCAACCTGGCGCTCTCCTTGGAGACGACCAAATTTATAACGTGATTGTTACGGCGCAT
GCCTTTGTAATAATTTTCTTTATAGTAATACCAATCATAATTGGGGGTTTCGGGAACTGA
CTTATTCCACTTATAATTGGTGCCCCCGATATAGCTTTCCCTCGAATAAATAATATAAGT
TTTTGACTTTTACCCCCCTCTTTCCTTCTCCTTCTTGCCTCCTCAGGAGTTGAAGCAGGG
GCTGGAACCGGATGAACTGTTTATCCTCCCTTAGCAGGAAATTTAGCACACGCCGGCGCG
TCTGTTGATTTAACCATTTTTTCTCTTCACTTAGCCGGAATTTCCTCAATTCTTGGCGCA
ATTAATTTTATTACTACCATCATTAATATAAAACCCCCTGCTATTTCTCAATACCAGACC
CCCTTGTTTGTATGAGCCGTACTAATTACTGCCGTCTTGCTCCTTCTCTCTCTTCCCGTA
CTTGCCGCTGGCATTACAATGCTTCTCACAGACCGAAACCTAAACACCACATTCTTTGAT
CCTGCTGGTGGAGGAGACCCAATCCTTTATCAACACTTATTCTGATTCTTTGGCCAC~~~
~~
>Zingel streber Consensus
~~~~~~~~~~~~~~~~~~~~~~~~~~~~~~~~CAAAGACATTGGCACCCTTTATCTAGTA
TTTGGTGCTTGAGCCGGAATAGTAGGCACCGCCCTAAGTCTGCTCATCCGAGCAGAACTA
AGCCAACCCGGCGCTCTCCTTGGAGACGACCAAATTTATAACGTCATTGTTACGGCGCAT
GCCTTTGTAATAATTTTCTTTATAGTAATACCAATCATAATTGGTGGTTTTGGGAACTGR
CTTATCCCACTTATAATTGGCGCCCCCGATATAGCTTTTCCTCGAATAAATAATATGAGT
TTTTGACTTTTACCCCCCTCTTTCCTACTCCTCCTTGCCTCCTCAGGAGTTGAGGCTGGG
GCTGGAACCGGATGAACTGTTTACCCTCCTTTAGCGGGAAATTTGGCACACGCCGGAGCA
TCTGTCGACTTAACCATTTTTTCTCTACACTTAGCCGGAATTTCCTCAATTCTTGGCGCA
ATTAATTTTATTACAACCATTATTAATATAAAACCTCCTGCCATCTCTCAATATCAAACC
CCTTTATTTGTATGGGCTGTACTAATTACTGCCGTCCTGCTCCTTCTTTCTCTTCCTGTA
CTTGCCGCTGGAATTACAATACTTCTTACAGACCGAAATCTAAACACCACATTCTTTGAC
CCTGCAGGTGGAGGAGACCCAATCCTTTATCAACACTTATTCTGATTCTTTGGCCAC~~~
~~
>Sander lucioperca Consensus
~~~~~~~~~~~~~~~~~~~~~~~~~~~~~~CACAAAGACATTGGCACCCTTTATCTAGTA
TTTGGTGCTTGAGCCGGAATAGTAGGCACTGCCCTAAGTCTACTTATCCGAGCGGAACTA
AGCCAGCCCGGCGCTCTCCTTGGRGACGACCAAATTTACAACGTAATTGTTACGGCACAT
GCCTTCGTAATAATTTTCTTTATAGTAATACCAATTATGATTGGGGGTTTTGGGAACTGA
CTTATTCCACTTATGATCGGTGCCCCCGACATGGCATTTCCTCGAATAAATAACATAAGC
TTTTGACTTTTACCCCCTTCTTTCCTACTTCTCCTTGCTTCCTCAGGGGTAGAAGCTGGG
GCTGGTACAGGATGAACTGTCTACCCTCCCCTAGCAGGAAATTTAGCACATGCCGGGGCC
TCTGTAGACTTAACCATTTTCTCTCTCCACTTAGCAGGARTTTCCTCAATTCTAGGCGCA
ATTAATTTTATTACAACTATTATTAACATGAAACCCCCTGCCATTTCTCAGTATCAGACA
CCTTTATTCGTATGAGCCGTATTAATTACCGCTGTCCTACTCCTACTTTCGCTCCCCGTA
CTTGCCGCCGGCATTACAATACTTCTTACAGACCGGAATCTAAATACCACATTCTTTGAC
CCTGCCGGAGGAGGAGACCCAATCCTCTATCAACATCTGTTCTGATTCTTTGGCCACC~~
~~
>Gymnocephalus schraetser COI Consensus
~~~~~~~~~~~~~~~~~~~~~~~~~~~~~CCACAAAGACATTGGCACCCTTTATCTAGTA
TTTGGTGCTTGAGCCGGAATAGTAGGCACTGCCCTAAGTCTGCTCATTCGGGCAGAACTA
AGCCAGCCCGGCGCCCTCCTTGGGGACGACCAAATTTATAACGTGATTGTTACAGCACAT
GCCTTTGTAATAATTTTCTTTATAGTAATGCCAATCATAATCGGGGGCTTTGGGAACTGG
CTTATTCCACTTATGATCGGCGCCCCCGACATAGCATTTCCTCGAATAAATAACATAAGC
TTCTGACTCCTACCGCCCTCATTCCTACTCCTCCTTGCTTCCTCAGGAGTAGAAGCAGGG
GCTGGTACCGGATGAACCGTTTACCCTCCTCTAGCAGGAAACTTAGCACATGCCGGCGCA
TCTGTTGACCTAACCATCTTTTCCCTTCACTTGGCAGGGATCTCCTCAATCTTAGGCGCA
ATTAATTTTATTACAACCATTATTAACATAAAACCTCCTGCTATTTCCCAATACCAAACC
CCACTATTTGTATGAGCCGTTCTGATTACAGCTGTCCTACTCCTCCTCTCCCTTCCTGTG
CTCGCCGCTGGCATTACAATGCTTCTCACAGATCGAAACTTAAACACCACCTTCTTTGAC
CCTGCGGGAGGGGGTGACCCCATCCTCTACCAACACTTATTCTGATTCTTTGGCCACC~~
~~
>Gymnocephalus cernua Consensus ohne 4 und 5
~~~~~~~~~~~~~~~~~~~~~~~~~~~~~~CACAAAGACATTGGCACCCTTTATCTAGTA
TTTGGTGCTTGAGCCGGAATAGTAGGCACTGCCCTAAGTCTGCTCATTCGGGCAGAACTA
AGCCAGCCCGGCGCCCTCCTTGGGGACGACCAAATTTATAACGTAATTGTTACAGCACAT
GCCTTTGTAATAATTTTCTTTATAGTAATGCCAATCATAATTGGGGGCTTTGGGAACTGG
CTTATTCCACTTATGATCGGCGCCCCCGACATGGCATTTCCTCGWATAAATAACATAAGC
TTCTGGCTCCTACCACCTTCGTTTCTGCTCCTCCTTGCTTCCTCAGGAGTAGAAGCAGGA
GCTGGCACTGGATGAACCGTCTACCCTCCCCTATCAGGAAACTTAGCACATGCCGGCGCA
TCTGTTGACCTAACCATCTTTTCCCTTCATTTGGCAGGRATCTCCTCAATCTTGGGCGCA
ATTAATTTTATTACAACCATTATTAACATAAAACCTCCTGCTATTTCCCAGTACCAAACC
CCACTATTTGTGTGAGCCGTCCTGATCACAGCCGTCCTACTCCTCCTTTCCCTTCCTGTG
CTCGCCGCTGGCATTACAATGCTTCTCACAGATCGAAACTTAAACACCACCTTCTTTGAC
CCTGCGGGAGGGGGYGATCCCATCCTCTACCAACATTTATTCTGATTCTTTGGCCACM~~
~~
>Gymnocephalus baloni COI Consensus lang
~~~~~~~~~~~~~~~~~~~~~~~~~~~~~~~~~AAAGACATTGGCACCCTTTATCTAGTA
TTTGGTGCTTGAGCCGGAATAGTAGGCACTGCCCTAAGTCTGCTCATTCGGGCAGAACTA
AGCCAGCCCGGCGCCCTTCTTGGGGACGACCAAATTTATAACGTGATTGTTACAGCACAT
GCCTTTGTAATAATTTTCTTTATAGTAATGCCAATCATAATCGGGGGCTTTGGGAACTGG
CTTATTCCACTTATGATCGGCGCCCCCGACATAGCATTTCCTCGAATAAATAACATAAGT
TTTTGACTTCTACCACCCTCATTCCTGCTCCTCCTTGCTTCCTCAGGAGTAGAAGCAGGG
GCTGGTACCGGGTGAACCGTTTACCCTCCTCTAGCAGGAAACTTAGCACATGCCGGCGCA
TCTGTTGACCTAACCATCTTTTCCCTTCACTTGGCAGGGATCTCCTCAATTTTAGGTGCT
ATTAATTTTATTACAACCATTATTAACATAAAACCTCCTGCTATTTCCCAATACCAAACC
CCATTATTTGTTTGAGCCGTTCTGATCACAGCTGTCCTACTTCTCCTCTCCCTTCCTGTG
CTCGCCGCTGGCATTACAATGCTTCTCACAGATCGAAACTTAAACACTACCTTCTTTGAC
CCTGCGGGAGGGGGTGATCCTATCCTCTACCAACATCTATTCTGATTCTTT~~~~~~~~~
~~
>Lepomis gibbosus Consensus
~~~~~~~~~~~~~~~~~~~~~~~~~~~~~~~~TAAAGATATWGGCAYCCTCTATTTAGTA
TWTGGTGCATGGGCCGGAWTGGTGGGCACAGCTTTAAGCCTAMTTATTYGAGCAGAGCTC
AGTCAACCCGGCGCCCTCCTTGGGGATGACCAAATTTATAACGTAATTGTTACGGCTCAT
GCTTTCGTAATAATCTTCTTTATAGTAATACCAATTATAATTGGAGGCTTTGGCAACTGA
CTCGTCCCACTAATAATTGGCGCCCCCGATATAGCATTCCCCCGAATGAACAACATAAGT
TTTTGACTTCTCCCCCCTTCTTTCCTCCTCCTTCTCGCCTCCTCTGGGGTCGAAGCGGGG
GCTGGCACGGGCTGAACCGTTTATCCCCCTCTCGCCGGCAACCTAGCCCACGCCGGAGCA
TCCGTTGATCTCACTATTTTCTCCTTGCATCTTGCAGGGGTTTCTTCAATTTTAGGGGCA
ATTAATTTCATCACCACAATCATCAATATAAAACCCCCTGCCATTTCCCAATACCAGACA
CCACTGTTTGTCTGGTCCGTATTAATCACTGCAGTTTTACTTCTGCTCTCCCTCCCAGTC
CTTGCTGCAGGGATTACTATGCTCCTCACGGATCGCAATCTTAACACCACCTTCTTTGAC
CCGGCAGGAGGCGGGGATCCCATCCTCTACCAACATCTGTTTTGATTTTTTGGTCACCCT
G~
>Micropterus salmoides COI Consensus lang
~~~~~~~~~~~~~~~~~~~~~~~~~~~~~~CACAAAGACATTGGCACCCTCTATTTAGTA
TTTGGTGCTTGAGCCGGAATAGTAGGCACAGCCCTGAGTCTGCTAATTCGTGCAGAACTT
AGCCAACCGGGCGCTCTTCTGGGAGACGACCAGATCTACAATGTAATTGTTACGGCACAT
GCATTTGTAATAATTTTCTTTATAGTAATGCCCATTATAATTGGAGGTTTTGGTAACTGA
CTTGTGCCCCTAATGATCGGCGCCCCCGACATAGCATTCCCTCGAATAAACAACATAAGT
TTTTGACTCCTTCCCCCTTCCTTCCTTCTCCTGCTCGCCTCTTCCGGTGTCGAAGCCGGG
GCTGGCACTGGGTGGACTGTTTACCCCCCTCTTGCCGGCAACCTAGCCCATGCAGGAGCA
TCCGTTGACCTAACCATCTTCTCTCTTCACCTTGCTGGTGTCTCCTCTATTCTAGGGGCA
ATCAATTTTATTACCACAATTATTAATATAAAACCCCCAGCCATCTCCCAGTACCAAACA
CCCCTCTTTGTCTGATCCGTCCTAATTACTGCTGTCCTACTCCTTCTGTCACTTCCAGTC
CTCGCTGCGGGCATTACAATGCTCCTTACAGACCGAAACCTCAACACCACCTTCTTCGAC
CCCGCAGGAGGAGGAGACCCCATTCTTTACCAGCACTTATTCTGATTCTTTGG~~~~~~~
~~
>Umbra krameri Consensus COI
~~~~~~~~~~~~~~~~~~~~~~~~~~~~~~~~~~~AGACATTGGCACCCTTTATTTAGTA
TTTGGTGCCTGGGCCGGAATAGTCGGCACCGCTCTAAGCCTTTTGATTCGGGCTGAACTT
AGCCAGCCGGGGGCCTTGCTCGGAGATGACCAAATTTATAATGTTATCGTCACTGCACAC
GCCTTTGTCATAATTTTCTTTATAGTAATGCCCATTATAATTGGAGGCTTTGGAAACTGA
TTAGTCCCCCTTATGATTGGGGCCCCAGACATAGCATTTCCTCGAATAAATAATATAAGC
TTCTGGCTCCTTCCTCCTTCTTTCCTTCTCCTCCTAGCCTCTTCAGGGGTTGAAGCAGGG
GCAGGAACAGGATGAACTGTCTATCCCCCTCTCGCCGGTAACCTTGCCCATGCAGGCGCT
TCCGTAGACTTAACTATTTTTTCTCTACATTTGGCTGGAGTTTCCTCAATTCTGGGCGCC
ATCAATTTTATTACAACAATTATCAACATAAAACCCCCTGCAATCTCACAATACCAAACA
CCCCTATTTGTCTGGGCAGTCCTAATCACAGCAGTCCTTTTATTACTTTCTCTTCCCGTT
CTCGCCGCAGGGATCACAATGCTACTCACGGATCGAAACCTAAACACCACCTTTTTTGAC
CCAGCCGGAGGAGGAGACCCTATTTTATATCAACACCTTTTTTGATTCT~~~~~~~~~~~
~~
>Esox lucius Consensus1 bis 9
~~~~~~~~~~~~~~~~~~~~~~~~~~~~~~~~~~~~~~~ATTGGCACCCTTTATTTAGTA
TTTGGTGCTTGAGCCGGAATAGTCGGCACAGCCTTAAGCCTTTTAATCCGGGCCGAACTA
AGCCAGCCAGGGGCTCTCTTAGGTGACGACCAGATTTATAATGTTATCGTTACAGCCCAT
GCCTTTGTTATAATCTTTTTTATAGTTATACCCGTTATAATTGGGGGTTTTGGAAACTGA
TTAATTCCCCTAATGATTGGTGCCCCCGACATGGCCTTCCCCCGCATAAATAATATAAGC
TTCTGACTTCTCCCCCCCTCCTTTTTACTTCTCTTAGCCTCCTCAGGTGTTGAAGCTGGT
GCTGGTACTGGCTGAACAGTTTATCCGCCTTTGGCCGGAAACTTAGCACACGCAGGTGCT
TCTGTAGACTTAACTATTTTCTCTCTCCACCTGGCCGGAATTTCTTCTATTCTAGGAGCT
ATTAATTTTATTACCACAATTATYAACATAAAACCCCCCGCCATCTCWCAATATCAGACA
CCATTATTTGTTTGAGCAGTCCTGATTACAGCTGTACTTCTACTTCTRTCYCTCCCAGTC
CTAGCCGCTGGAATTACCATATTGCTCACAGACCGAAATTTAAACACCACATTCTTTGAC
CCCGCTGGTGGTGGAGACCCTATTCTATACCAACACCTCTTCTGATTCTTTGGCCACC~~
~~
>Pungitius pungitius Consensus COI
~~~~~~~~~~~~~~~~~~~~~~~~~~~~~~~~~~~AGACATTGGCACCCTCTATCTAGTA
TTCGGTGCSTGGGCCGGCATAGTCGGAACAGCCCTAAGTCTTCTAATTCGAGCTGAGCTC
AGCCAACCTGGGGCCCTCCTAGGTGACGACCAGATCTACAACGTAATTGTTACAGCCCAT
GCTTTCGTAATAATCTTCTTTATAGTTATACCAATCATGATCGGAGGCTTCGGTAACTGG
CTGATCCCACTGATGATCGGCGCACCCGATATGGCGTTCCCGCGGATAAATAACATAAGC
TTCTGACTCCTTCCACCCTCCTTCTTACTCCTCCTAGCCTCCTCAGGGGTTGAAGCCGGG
GCGGGTACAGGCTGAACAGTCTACCCTCCTCTATCCGGAAACTTAGCGCACGCAGGTGCC
TCGGTTGACCTAACAATCTTCTCCCTTCACCTAGCAGGAATTTCTTCAATTCTTGGAGCA
ATTAACTTTATTACCACAATTATTAATATGAAACCTCCCGCTATCTCTCAATATCAGACA
CCCCTATTCGTCTGATCTGTTCTCATCACTGCAGTCCTACTTCTACTTTCCCTTCCCGTT
CTTGCAGCTGGTATTACYATGCTCCTAACAGACCGCAACCTAAACACCACCTTCTTTGAC
CCAGCAGGGGGTGGAGACCCAATCCTCTACCAACACTTATTCTGATTCT~~~~~~~~~~~
~~
>Gasterosteus gymnurus COI Consensus lang
~~~~~~~~~~~~~~~~~~~~~~~~~~~~~~~~~AAAGACATTGGCACCCTCTATCTAGTA
TTTGGTGCCTGAGCCGGAATAGTCGGAACAGCTTTAAGCCTTCTAATTCGAGCTGAATTA
AGTCAACCCGGAGCTCTCCTTGGAGACGACCAAATTTATAACGTAATTGTTACAGCCCAT
GCTTTCGTAATAATCTTCTTTATAGTTATACCAATCATGATCGGAGGCTTTGGCAACTGA
CTTATCCCCCTAATGATCGGAGCCCCCGATATAGCATTTCCACGAATAAACAACATGAGC
TTCTGATTGCTCCCACCCTCTTTCTTACTTCTCCTTGCCTCTTCAGGGGTTGAAGCTGGT
GCAGGGACAGGGTGAACAGTTTATCCACCCCTCTCTGGGAACCTCGCCCATGCAGGTGCT
TCAGTCGACCTAACAATCTTTTCACTTCATCTTGCAGGTATTTCGTCAATTCTGGGGGCA
ATCAACTTCATTACCACAATTATTAACATGAAACCTCCCGCTATTTCTCAGTACCAAACG
CCCCTTTTCGTCTGATCTGTTCTCATCACTGCAGTCCTTCTTCTCCTATCCCTGCCCGTC
CTTGCAGCCGGAATCACTATGCTTTTAACAGACCGAAACTTAAACACCACTTTCTTCGAC
CCAGCAGGGGGTGGAGACCCAATTCTTTACCAACACTTATTTTGATTCTTTGG~~~~~~~
~~
>Gasterosteus aculeatus Consensus ohne inet
~~~~~~~~~~~~~~~~~~~~~~~~~~~~~~CACAAAGACATTGGCACCCTCTATCTAGTA
TTTGGTGCCTGAGCCGGAATAGTCGGAACAGCTTTAAGCCTTCTAATTCGAGCTGAATTA
AGTCAACCCGGAGCTCTCCTTGGAGACGACCAAATTTATAACGTAATTGTTACAGCCCAT
GCTTTCGTAATAATCTTCTTTATAGTTATACCAATCATGATCGGAGGCTTTGGCAACTGA
CTTATCCCCCTAATGATCGGAGCCCCCGATATAGCATTTCCACGAATAAACAACATGAGC
TTCTGATTGCTCCCACCCTCTTTCTTACTTCTCCTTGCCTCTTCAGGGGTTGAAGCTGGT
GCAGGRACAGGGTGAACAGTTTATCCACCCCTCTCTGGGAACCTCGCCCATGCAGGTGCT
TCAGTCGACCTAACAATCTTTTCACTTCATCTTGCAGGTATTTCGTCAATTCTGGGGGCA
ATCAACTTCATTACCACAATTATTAACATGAAACCTCCCGCTATTTCTCAGTACCAAACG
CCCCTTTTCGTCTGATCTGTTCTCATCACTGCAGTCCTTCTTCTCCTATCCCTGCCCGTC
CTTGCAGCCGGAATYACTATGCTTTTAACAGACCGAAACTTAAACACCACTTTCTTCGAC
CCAGCAGGGGGTGGAGACCCAATTCTTTACCAACACTTATTTTGATTYTTTGGYCACC~~
~~
>Lota lota Consensus
~~~~~~~~~~~~~~~~~~~~~~~~ACCAATCACAAAGACATTGGCACCCTCTATCTCGTA
TTTGGTGCCTGAGCCGGCATAGTCGGAACAGCCCTAAGCCTGCTCATTCGAGCAGARCTA
AGTCAACCCGGCGCACTCCTTGGTGACGATCAGATTTATAATGTAATCGTCACAGCACAC
GCTTTCGTAATAATTTTCTTTATAGTAATACCACTAATAATTGGAGGCTTCGGAAACTGA
CTAGTCCCCCTAATGATCGGCGCSCCCGATATAGCCTTTCCTCGTATGAACAACATGAGC
TTCTGACTTCTTCCTCCATCMTTCTTGCTTCTCCTAGCATCCTCKGGGGTAGAAGCCGGA
GCCGGAACAGGTTGAACTGTATACCCTCCTCTAGCAGGCAATCTTGCTCATGCTGGGGCT
TCTGTTGACCTTACTATTTTCTCCCTGCATTTAGCAGGGGTCTCATCAATTCTTGGAGCA
ATTAATTTTATTACCACCATCATCAACATGAAACCCCCAGCAATCTCACAATATCAAACA
CCGCTATTTGTCTGAGCAGTCCTAATTACAGCCGTCCTACTACTCCTGTCTCTCCCCGTT
TTAGCCGCTGGTATTACGATACTGCTGACTGATCGAAATCTTAATACTTCCTTCTTTGAC
CCCGCTGGAGGAGGRGACCCAATTCTGTATCARCACTTATTCTGATT~~~~~~~~~~~~~
~~
>Lot lot COI genkbank Consensus
~~~~~~~~~~~~~~~~~~~~~~~~~~~~~~~~~~~~~~~~~~~~~~~~CTCTATCTCGTA
TTTGGTGCCTGAGCCGGCATAGTCGGAACAGCCCTAAGCCTGCTCATTCGAGCAGARCTA
AGTCAACCCGGCGCACTCCTTGGTGACGATCAGATTTATAATGTAATCGTCACAGCACAC
GCTTTCGTAATAATTTTCTTTATAGTAATACCACTAATAATTGGAGGCTTCGGAAACTGA
CTAGTCCCCCTAATGATCGGCGCCCCCGATATAGCCTTTCCTCGTATGAACAACATGAGC
TTCTGACTTCTTCCTCCATCMTTCTTGCTYCTCCTAGCATCCTCBGGGGTAGAAGCCGGA
GCCGGAACAGGTTGAACTGTATACCCTCCTCTAGCAGGCAATCTTGCTCATGCTGGGGCT
TCTGTTGACCTTACTATTTTCTCCCTGCATTTAGCAGGGGTCTCATCAATTCTTGGAGCA
ATTAATTTTATTACCACCATCATCAACATGAAACCCCCAGCAATYTCACAATATCAAACA
CCGCTATTTGTCTGAGCAGTCCTAATTACAGCCGTCCTACTACTCCTGTCTCTCCCCGTT
TTAGCCGCTGGTATTACGATACTGCTGACTGATCGAAATCTTAATACTTCCTTCTTTGAC
CCCGCTGGAGGAGGRGACCCAATTCTGTATCARCACTTATTCTGATTCTTTGGYCACCCT
GA
>Anguilla anguilla Consensus
~~~~~~~~~~~~~~~~~~~~~~~~~~~~~~CACAAAGACATTGGYACCCTATATCTCGTA
TTTGGTGCCTGAGCCGGAATAGTCGGCACTGCACTGAGCCTTCTAATCCGTGCCGAATTA
AGTCAACCAGGCGCCCTTCTTGGAGATGACCAAATTTACAATGTCATCGTCACAGCGCAT
GCCTTTGTAATGATTTTCTTTATAGTAATGCCAGTAATAATTGGAGGATTTGGCAACTGA
CTTGTGCCATTAATAATCGGCGCCCCAGACATAGCATTYCCCCGAATAAATAATATAAGC
TTCTGACTTTTACCCCCATCATTTCTTCTACTACTAGCCTCCTCTGGAGTAGAGGCCGGA
GCTGGTACAGGCTGAACTGTATATCCACCCCTGGCTGGAAACTTAGCCCACGCYGGGGCA
TCTGTTGACCTGACAATTTTCTCACTCCACCTTGCAGGTATTTCATCAATTCTAGGGGCC
ATTAACTTTATTACTACAATYATTAACATGAAACCGCCTGCAATTACACAGTACCAAACT
CCCCTRTTTGTATGAGCTGTATTAGTAACCGCCGTTTTRCTACTCCTCTCCCTGCCAGTC
CTAGCMGCAGGCATTACAATACTTCTGACTGACCGAAATCTAAATACGACCTTCTTTGAY
CCTGCAGGGGGTGGAGACCCAATCCTCTACCAACACTTATTCTGATTCTTYGGCCAC~~~
~~
>Acipenser rutheus Consensus
~~~~~~~~~~~~~~~~~~~~~~~~~~~~~~CACAAAGACATTGGCACCCTGTATTTAGTA
TTTGGTGCCTGAGCAGGCATAGTCGGCACAGCCCTCAGCCTTCTGATCCGTGCCGAACTG
AGCCAACCCGGTGCCYTGCTTGGCGATGATCARATCTACAATGTTATCGTYACAGCCCAC
GCCTTTGTCATGATTTTCTTTATAGTAATACCCATCATRATTGGCGGATTCGGAAACTGA
CTRGTCCCCCTAATAATTGGRGCCCCAGACATGGCATTTCCTCGCATGAACAATATGAGC
TTCTGACTCCTACCCCCATCCTTCCTACTCCTTTTRGCCTCCTCTGGGGTAGARGCCGGR
GCCGGCACAGGRTGAACTGTYTAYCCYCCACTGGCGGGAAACYTGGCCCAYGCAGGAGCC
TCTGTAGACCTAACCATTTTCTCCCTTCACCTGGCYGGGGTTTCSTCCATTTTGGGGGCT
ATTAATTTTATTACCACMATTATTAACATGAAACCYCCCGCAGTATCCCAATAYCAGACA
CCYCTRTTTGTGTGATCTGTATTAATCACRGCCGTACTYCTCCTRYTATCRCTRCCAGTG
CTAGCTGCAGGGATCACAATACTCCTAACAGACCGAAATTTAAACACCACCTTCTTTGAC
CCAGCCGGAGGAGGAGACCCCATCCTCTACCAACACCTATTTTGATTCTTTGGCCAC~~~
~~
>Ameirus nebulosus Consensus
~~~~~~~~~~~~~~~~~~~~~~~~~~~~~CCACAAAGACATTGGCACCCTCTACCTAGTA
TTTGGTGCTTGAGCCGGAATAGTTGGCACAGCCCTTAGCCTGCTTATCCGGGCAGAGCTA
GCCCAACCTGGTGCCCTTCTCGGCGATGACCAGATTTATAATGTTATTGTTACTGCCCAC
GCCTTTGTAATAATTTTCTTTATAGTAATACCAATTATGATTGGGGGATTTGGAAACTGA
CTCGTACCCCTTATGATTGGGGCACCAGACATGGCTTTTCCCCGAATAAATAATATAAGC
TTCTGACTCCTCCCCCCATCCCTCCTCCTCCTGCTGGCCTCCTCCGGAGTTGAAGCAGGG
GCGGGAACAGGATGAACTGTATATCCCCCACTTGCTGGCAACCTTGCACATGCAGGAGCC
TCTGTAGATCTAACTATCTTTTCACTTCACCTTGCAGGGGTCTCATCTATTCTAGGGGCC
ATTAATTTTATTACAACTATTATCAATATGAAGCCCCCCGCAATTTCACAGTATCAAACG
CCCCTATTTGTTTGAGCTGTTCTTATCACAGCTGTCCTCCTATTATTATCTCTCCCAGTC
TTAGCGGCTGGTATTACAATACTTCTAACTGATCGAAACTTAAACACCACATTCTTTGAC
CCGGCAGGAGGAGGGGACCCTATTTTATACCAACATCTTTTCTGATTCTTTGGCCACC~~
~~
>Silurus glanis Consensus
~~~~~~~~~~~~~~~~~~~~~~~~~~~~~~~ATAAAGAYATTGGCACCCTTTACCTAGTA
TTTGGTGCCTGAGCCGGAATAGTCGGCACAGCCTTAAGTCTCCTAATCCGAGCAGAGCTG
GCCCAACCTGGCGCCCTCCTAGGCGATGATCAAATTTATAACGTCATCGTTACTGCTCAC
GCCTTTGTAATAATCTTCTTTATAGTAATACCAATTATGATCGGAGGGTTTGGAAACTGG
CTTGTGCCTCTTATGATTGGGGCACCAGACATGGCTTTCCCCCGGATAAACAACATAAGC
TTCTGACTTCTCCCTCCTTCATTCCTGCWRCTACTAGCCTCCTCCGGAGTCGAAGCGGGC
GCAGGAACAGGATGAACCGTTTACCCCCCTCTTGCAGGAAACCTCGCCCACGCAGGTGCT
TCCGTAGACTTAACAATCTTTTCACTACACCTCGCAGGTGTGTCCTCCATCCTTGGGGCC
ATCAATTTCATTACAACTATTATTAACATAAAACCCCCAGCCATCTCACAATACCAAACA
CCTTTATTTGTGTGGGCCGTACTAATTACAGCAGTGCTTTTACTCCTGTCCCTGCCAGTC
CTGGCCGCAGGAATTACAATGCTCCTAACGGACCGAAATCTAAATACTACATTCTTTGAC
CCCGCAGGAGGCGGAGACCCAATCCTCTACCAACATCTTTTCTGATTYTTTGGWCACCC~
~~
>Salmo labrax COI Consensus lang
~~~~~~~~~~~~~~~~~~~~~~~~~~~~~~~~~AAAGACATTGGCACCCTCTATTTAGTA
TTTGGTGCCTGAGCCGGAATAGTCGGCACCGCCCTAAGTCTCTTGATTCGGGCAGAACTC
AGCCAACCCGGCGCCCTCCTAGGGGATGACCAGATTTATAACGTAATTGTTACAGCCCAT
GCCTTCGTAATAATTTTCTTTATAGTCATACCAATTATGATCGGCGGCTTTGGAAACTGA
TTAATCCCTCTCATAATTGGAGCCCCCGACATAGCATTCCCCCGAATGAATAACATAAGC
TTCTGGCTCCTCCCTCCGTCCTTTCTTCTCCTCCTAGCCTCGTCTGGAGTTGAAGCCGGC
GCTGGCACAGGATGAACAGTCTACCCCCCTCTAGCCGGCAATCTTGCCCACGCAGGAGCT
TCCGTTGACTTAACTATTTTCTCCCTCCATTTAGCTGGTATTTCCTCAATTTTGGGRGCC
ATTAATTTTATTACGACCATTATTAACATAAAACCCCCAGCCATCTCCCAATATCAAACT
CCACTTTTTGTTTGGGCCGTGTTAGTCACCGCCGTCCTCTTATTACTCTCCCTCCCTGTT
TTAGCAGCAGGCATTACTATGCTACTCACAGACCGAAATCTTAATACCACTTTCTTTGAC
CCGGCAGGCGGAGGAGACCCAATCTTATACCAACACCTCTTTTGATTCTTTGGCCA~~~~
~~
>Salmo trutta fario COI Consensus
~~~~~~~~~~~~~~~~~~~~~~~~~~~~~~~~~~~~~~~~~~~~~~~~~~~~~~~~~~~~
~~~~~~~~~~~~~~~~~A~TAGTCGGCACCGCCCTAAGTCTCTTGATTCGGGCAGAACTC
AGCCAACCCGGCGCCCTCCTAGGGGATGACCAGATTTATAACGTAATTGTTACAGCCCAT
GCCTTCGTAATAATTTTCTTTATAGTCATACCAATTATGATCGGCGGCTTTGGAAACTGA
TTAATCCCTCTCATAATYGGAGCCCCCGACATAGCATTCCCCCGAATGAATAACATAAGC
TTCTGRCTCCTCCCTCCGTCCTTTCTTCTCCTCCTAGCCTCGTCTGGAGTTGAAGCCGGC
GCTGGCACAGGATGAACAGTCTACCCCCCTCTAGCCGGCAATCTTGCCCACGCAGGAGCT
TCCGTTGACTTAACTATTTTCTCCCTCCATTTAGCTGGTATTTCCTCAATTTTGGGGGCC
ATTAATTTTATTACGACMATTATTAACATAAAACCCCCAGCCATCTCCCAATATCAAACY
CCACTTTTTGTTTGGGCCGTGTTAGTCACCGCCGTCCTCTTATTACTCTCCCTCCCTGTT
TTAGCAGCAGGCATTACTATGCTACTCACAGACCGAAATCTTAATACCACTTTCTTTGAC
CCGGCAGGCGGAGGRGAYCCAATCTTATACCAACACCTCTTTTGATTCTTTGGCCAC~~~
~~
>Salmo trutta lacustris COI Consensus 1 individuum
~~~~~~~~~~~~~~~~~~~~~~~~~~~~~~~~~~~~~~~~~~~~~~~~~~~~~~~~~~~~
~~~~~~~~CTGAGCCGGA~TAGTCGGCACCGCCCTAAGTCTCTTGATTCGGGCAGAACTC
AGCCAACCCGGCGCCCTCCTAGGGGATGACCAGATTTATAACGTAATTGTTACAGCCCAT
GCCTTCGTAATAATTTTCTTTATAGTCATACCAATTATGATCGGCGGCTTTGGAAACTGA
TTAATCCCTCTCATAATTGGAGCCCCCGACATAGCATTCCCCCGAATGAATAACATAAGC
TTCTGGCTCCTCCCTCCGTCCTTTCTTCTCCTCCTAGCCTCGTCTGGAGTTGAAGCCGGC
GCTGGCACAGGATGAACAGTCTACCCCCCTCTAGCCGGCAATCTTGCCCACGCAGGAGCT
TCCGTTGACTTAACTATTTTCTCCCTCCATTTAGCTGGTATTTCCTCAATTTTGGGGGCC
ATTAATTTTATTACGACCATTATTAACATAAAACCCCCAGCCATCTCCCAATATCAAACC
CCACTTTTTGTTTGGGCCGTGTTAGTCACCGCCGTCCTCTTATTACTCTCCCTCCCTGTT
TTAGCAGCAGGCATTACTATGCTACTCACAGACCGAAATCTTAATACCACTTTCTTTGAC
CCGGCAGGCGGAGGAGACCCAATCTTATACCAACACCTCTTTTGATTCTTTGGCCAC~~~
~~
>Coregonus spp Consensus eigene sequ
~~~~~~~~~~~~~~~~~~~~~~~~~~~~~~~~~~~~~~~~~~~~~~~~CTTTATTTAGTA
TTTGGTGCCTGAGCCGGAATAGTCGGCACAGCCCTAAGCCTTTTAATCCGAGCGGAACTA
AGCCAACCCGGGGCTCTTCTGGGGGATGATCAGATTTATAATGTAATCGTCACGGCCCAC
GCCTTCGTTATGATTTTCTTTATAGTTATGCCAATTATGATTGGAGGCTTTGGAAACTGA
TTAATCCCACTTATAATCGGGGCCCCCGACATGGCATTTCCCCGAATGAATAATATGAGC
TTTTGGCTCCTTCCCCCCTCCTTTCTCCTTCTCCTGGCCTCGTCCGGAGTTGAAGCCGGT
GCCGGCACAGGATGAACAGTCTACCCCCCTCTGGCAGGCAACCTCGCCCACGCAGGAGCC
TCCGTCGATTTAACTATTTTCTCCCTCCACTTAGCTGGTATTTCCTCTATCTTGGGGGCC
GTTAATTTTATTACAACCATTATTAACATGAAACCCCCAGCTATTTCCCAGTATCAAACC
CCTCTTTTTGTCTGGGCCGTCTTAATTACCGCAGTGCTTCTACTGCTTTCCCTTCCTGTC
CTAGCAGCAGGTATTACCATGCTACTCACAGACCGGAATCTGAACACCACTTTCTTTGAC
CCAGCGGGCGGGGGAGATCCAATCCTGTATCAACACCTCTTCTGATTCTTTGGCCACC~~
~~
>Thymallus thymallus Consensus
~~~~~~~~~~~~~~~~~~~~~~~~~~~~~~CATAAAGATATTGGCACCCTTTATTTAGTA
TTTGGTGCCTGAGCCGGAATAGTCGGCACAGCCCTGAGTCTCCTYATTCGAGCCGAACTG
AGCCAGCCCGGAGCCCTTCTGGGTGATGATCAAATTTATAATGTgATCGTCACGGCCCAT
GCTTTCGTTATGATTTTCTTTATAGTYATGCCAATTATGATCGGCGGGTTCGGAAACTGA
TTAATCCCCCTTATGATTGGTGCCCCTGAYATAGCCTTTCCCCGAATAAATAACATRAGC
TTCTGACTGCTTCCCCCGTCCTTTCTTYTTCTCTTAGCCTCATCTGGGGTTGAARCCGGA
GCCGGGACAGGGTGGACAGTATACCCCCCTCTGGCCGGYAATCTAGCCCACGCAGGAGCC
TCTGTAGATTTAACTATTTTTTCCCTTCACTTAGCTGGTATTTCTTCTATTTTRGGRGCC
ATTAATTTTATTACAACCATYATCAACATGAARCCCCCAGCGATTTCTCAATACCARACC
CCTCTTTTTGTATGGGCTGTTCTGATTACCGCCGTCCTMTTACTACTCTCCCTGCCTGTA
CTTGCAGCAGGCATCACAATGTTACTTACAGACCGAAATCTTAATACCACTTTCTTTGAC
CCAGCAGGAGGGGGRGACCCAATCCTTTATCAACATCTATTTTGATTYTTTGGYCACCHK
GR
>Salvelinus umbla Consensus
~~~~~~~~~~~~~~~~~~~~~~~~ACCAACCACAAAGACATTGGCACCCTTTATTTAGTA
TTTGGTGCCTGAGCCGGAATAGTCGGCACCGCCCTTAGCCTCTTGATCCGGGCAGAGTTA
AGCCAACCCGGAGCTCTTCTAGGGGATGACCAGATCTATAACGTAATCGTAACAGCCCAT
GCCTTCGTTATGATTTTCTTTATAGTCATACCAATTATGATCGGGGGCTTTGGAAACTGA
TTAATCCCTCTAATAATTGGGGCCCCAGACATAGCATTCCCTCGAATAAATAACATAAGC
TTCTGACTCCTCCCACCGTCCTTTCTCCTTCTCCTGGCTTCGTCAGGGGTTGAAGCTGGC
GCCGGTACGGGATGGACAGTCTACCCCCCTCTAGCCGGGAACCTCGCCCACGCAGGGGCC
TCCGTTGATTTAACTATCTTCTCCCTTCATTTAGCTGGCATTTCCTCAATTTTAGGGGCC
ATTAACTTTATCACAACCATTATTAACATGAAGCCCCCAGCTATTTCTCAATATCAAACC
CCGCTTTTTGTTTGAGCTGTGTTAGTTACTGCTGTCCTTTTATTACTTTCCCTCCCCGTT
CTAGCAGCAGGCATTACTATGTTACTCACGGACCGAAATCTAAACACCACTTTCTTTGAC
CCGGCAGGCGGAGGGGACCCAATTTTATACCAACACCTCTTTTGATTCTTTGGCCAC~~~
~~
>Sal alp Genbank consensus
~~~~~~~~~~~~~~~~~~~~~~~~~~~~~~~~~~~~~~~~~~~~~~~CCTTTATTTAGTA
TTTGGTGCCTGAGCCGGAATAGTCGGCACCGCCCTTAGCCTYTTGATCCGGGCAGAGTTA
AGCCAACCCGGAGCTCTTCTAGGGGATGACCAGATCTATAACGTAATCGTAACAGCCCAT
GCCTTCGTTATGATTTTCTTTATAGTCATACCAATTATGATCGGGGGCTTTGGAAACTGA
TTAATCCCTCTAATAATTGGGGCCCCAGACATAGCATTCCCTCGAATAAATAACATAAGC
TTCTGACTCCTCCCACCGTCCTTTCTCCTTCTCCTGGCTTCGTCAGGGGTTGAAGCTGGC
GCCGGTACGGGATGGACAGTCTACCCCCCTYTAGCCGGGAACCTCGCCCACGCAGGGGCC
TCCGTTGATTTAACTATCTTCTCCCTTCATTTAGCTGGCATTTCCTCAATTTTAGGGGCC
ATTAACTTTATCACAACCATTATTAACATGAAGCCCCCAGCTATTTCTCARTATCAAACC
CCGCTTTTTGTTTGAGCTGTGTTAGTTACTGCTGTCCTTTTATTACTTTCCCTCCCCGTT
CTAGCAGCAGGCATTACTATGTTACTCACGGACCGAAATCTAAACACCACTTTCTTTGAC
CCGGCAGGCGGAGGGGACCCAATTTTATACCAACACCTCTTT~~~~~~~~~~~~~~~~
>Salvelinus fontinalis Consensus
~~~~~~~~~~~~~~~~~~~~~~~~~~~~~~~~CAAAGACATTGGCACCCTTTATTTAGTA
TTTGGTGCTTGAGCCGGAATAGTCGGCACCGCCCTTAGCCTCTTAATTCGGGCAGAGTTA
AGCCAACCTGGAGCTCTTCTAGGGGATGACCAAATCTATAACGTAATCGTAACAGCCCAT
GCCTTCGTTATGATCTTCTTTATAGTTATACCAATTATGATYGGAGGATTTGGAAACTGA
TTAATTCCTCTAATAATTGGAGCCCCAGACATAGCATTCCCTCGAATAAATAACATAAGC
TTCTGACTCCTCCCGCCCTCCTTTCTACTTCTCCTGGCTTCGTCCGGAGTTGAAGCCGGC
GCCGGTACGGGGTGAACAGTTTACCCCCCTCTAGCTGGGAACCTCGCCCACGCAGGAGCT
TCCGTTGATTTAACTATTTTTTCCCTACATTTAGCTGGCATTTCCTCAATTTTAGGAGCC
ATTAACTTTATTACAACTATTATTAACATGAAACCCCCAGCTATTTCTCAGTATCAAACC
CCACTTTTTGTTTGAGCTGTATTAGTTACTGCTGTCCTTTTATTACTTTCCCTCCCCGTT
CTAGCAGCAGGRATTACTATGTTACTCACCGACCGAAATTTAAATACCACTTTCTTTGAC
CCGGCAGGCGGAGGAGACCCAATTTTATACCAGCACCTCTTTTGATTYTTTGGCCACC~~
~~
>Oncorhynchus mykiss Consensus
~~~~~~~~~~~~~~~~~~~~~~~~~~~~~~~~~~~~~~~~~~~~~~~CCTCTATTTAGTA
TTTGGTGCCTGAGCCGGGATAGTAGGCACCGCCCTGAGTCTACTGATTCGGGCGGAACTA
AGCCAGCCGGGCGCTCTTCTGGGGGATGACCAAATCTATAACGTGATCGTCACAGCCCAT
GCCTTCGTTATGATTTTCTTTATAGTCATGCCAATTATAATCGGGGGCTTTGGAAACTGA
TTAATTCCCCTAATAATCGGAGCCCCTGATATGGCATTYCCTCGAATAAATAACATAAGC
TTCTGACTCCTTCCTCCATCCTTTCTCCTCCTCCTGTCTTCATCAGGAGTTGAAGCCGGC
GCGGGTACTGGATGRACAGTATACCCCCCTCTAGCCGGCAACCTCGCCCAYGCAGGAGCC
TCTGTTGATTTAACTATCTTCTCCCTTCATTTAGCTGGRATCTCCTCAATTTTAGGAGCC
ATTAATTTTATTACGACCATTATTAACATAAAACCTCCAGCCATCTCTCAGTACCAAACC
CCCCTWTTCGTTTGAGCCGTGCTAGTTACTGCTGTCCTTCTRTTACTTTCCCTCCCCGTC
CTGGCAGCAGGCATTACTATGTTACTTACAGACCGAAATCTAAACACCACTTTCTTTGAC
CCGGCWGGCGGGGGAGATCCAATTTTATACCAACACCTCTTTTGATTCTTYRGCCAC~~~
~~
>Salmo salar COI Consensus lang
~~~~~~~~~~~~~~~~~~~~~~~~~~~~~~~~~AAAGACATTGGCACCCTCTATTTAGTA
TTTGGTGCCTGAGCCGGAATAGTCGGCACCGCCCTAAGTCTCTTGATTCGAGCAGAACTC
AGCCAGCCTGGCGCCCTTCTGGGAGATGACCAAATTTATAACGTAATTGTTACAGCCCAT
GCCTTCGTCATAATTTTCTTTATAGTCATACCGATTATGATCGGCGGCTTTGGAAACTGA
TTAATTCCTCTTATAATCGGGGCCCCCGACATAGCATTCCCCCGAATGAATAACATAAGT
TTTTGACTTCTCCCTCCCTCCTTTCTTCTCCTCCTGGCCTCATCTGGAGTTGAAGCCGGC
GCTGGCACCGGATGAACAGTCTACCCCCCTCTAGCAGGTAATCTTGCCCACGCAGGAGCT
TCCGTTGACTTAACTATTTTTTCCCTCCATTTGGCTGGTATTTCTTCAATTCTTGGGGCC
ATTAATTTTATTACAACCATTATTAATATAAAACCCCCAGCTATCTCTCAGTATCAAACC
CCACTTTTTGTTTGAGCTGTATTAGTCACTGCCGTCCTTTTGTTACTCTCCCTCCCTGTT
CTAGCAGCAGGCATTACCATACTACTTACAGACCGAAATCTAAATACCACTTTCTTTGAC
CCGGCAGGCGGAGGAGACCCAATCTTGTACCAACATCTCTTTTGATTCTTTGG~~~~~~~
~~
>Hucho hucho Consensus
~~~~~~~~~~~~~~~~~~~~~~~~~~~~~~CACAAAGACATTGGCACCCTCTATTTAGTA
TTTGGTGCCTGAGCCGGAATAGTCGGCACAGCCCTAAGTCTCTTGATCCGAGCAGAACTA
AGTCAACCCGGAGCTCTTCTAGGGGATGACCAGATCTATAACGTAATCGTCACAGCCCAT
GCCTTCGTTATAATTTTCTTTATAGTCATGCCAATCATAATTGGGGGCTTTGGAAACTGA
TTGATCCCACTTATAATTGGAGCCCCTGACATAGCATTCCCTCGAATAAATAACATAAGC
TTCTGGCTCCTCCCCCCATCCTTTCTCCTCCTTCTAGCTTCGTCTGGGGTTGAAGCCGGC
GCCGGCACAGGATGAACAGTCTATCCCCCTCTAGCCGGAAACCTAGCCCACGCAGGGGCT
TCCGTTGATTTAACTATCTTCTCTCTCCACTTGGCTGGTATTTCCTCAATTTTAGGGGCT
ATTAATTTTATTACAACCATTATTAATATAAAACCCCCAGCCATTTCTCAGTATCAAACC
CCACTTTTTGTTTGAGCTGTTTTAGTCACTGCCGTTCTCTTACTACTTTCCCTCCCCGTC
TTAGCAGCGGGCATCACTATACTACTTACAGACCGAAATCTAAATACCACTTTCTTTGAC
CCAGCAGGCGGAGGAGACCCAATCCTGTACCAGCACCTCTTTTGATTCTTTGGCCACCA~
~~
>Eudontomyzon mariae Consensus
~~~~~~~~~~~~~~~~~~~~TTCAACCAACCACAAAGACATTGGCACCCTATATCTAATC
TTTGGGGCCTGAGCAGGAATAGTGGGAACTGCTTTAAGCATCCTAATTCGGGCAGAATTA
AGTCAACCAGGCACTTTACTAGGAGATGATCAAATCTTTAATGTTATCGTAACCGCCCAT
GCTTTCGTTATAATTTTTTTTATAGTTATACCRATTATAATCGGAGGCTTCGGAAATTGA
CTTGTACCAATAATACTTAGCGCCCCAGATATAGCCTTCCCACGTATAAACAACATAAGC
TTTTGATTACTTCCACCCTCACTACTTCTACTTTTAGCTTCCGCAGGAGTCGAAGCAGGG
GCCGGAACGGGATGAACCGTGTAYCCACCTCTWGCAGGRAATTTAGCCCACACAGGGGCC
TCTGTTGACTTAACAATTTTCTCCCTYCACCTRGCCGGTATTTCATCAATTCTAGGAGCA
GTCAACTTTATTACAACAATTTTTAATATAAAACCCCCAACTATAACACARTACCAAACT
CCTTTATTTGTTTGATCCGTTTTAATTACTGCAGTCCTTCTTCTTTTATCACTTCCTGTA
CTTGCAGCCGCCATTACTATACTTTTAACAGATCGTAATTTAAATACATCTTTCTTCGAC
CCCGCAGGCGGAGGAGACCCAATTCTTTACCAACATCTATTTTGATTCTTTGGCCAC~~~
~~
>Lampetra planeri Consensus
~~~~~~~~~~~~~~~~~~~~~~~~~~~~~~CACAAAGACATTGGCACCCTATATCTAATC
TTTGGGGCCTGAGCAGGAATAGTGGGAACTGCTTTAAGCATCCTAATTCGGGCAGAATTA
AGTCAACCAGGCACTTTACTAGGAGACGATCAAATCTTTAACGTTATCGTAACCGCCCAT
GCTTTCGTTATAATCTTTTTTATAGTTATACCAATTATAATCGGAGGCTTCGGAAACTGA
CTTGTACCAATAATACTTAGCGCCCCAGATATAGCCTTCCCACGTATAAACAACATAAGC
TTTTGACTACTTCCACCCTCACTCCTTCTACTTTTAGCTTCCGCAGGAGTTGAAGCAGGG
GCCGGAACAGGATGAACCGTATACCCACCCCTAGCAGGAAATTTAGCCCACACAGGGGCC
TCTGTTGACTTAACAATTTTCTCCCTTCACCTAGCTGGTATTTCATCAATTCTAGGGGCA
GTCAACTTTATCACAACAATTTTTAATATAAAGCCCCCAACTATAACACAATACCAAATT
CCTTTATTTGTTTGATCCGTTTTAATTACTGCAGTCCTCCTTCTTCTATCACTTCCTGTA
CTTGCAGCCGCCATTACTATACTTTTAACAGATCGTAATTTAAATACATCTTTCTTCGAC
CCTGCAGGGGGAGGAGACCCAATTCTTTACCAACATCTATTTTGATTCTTTGGCCAC~~~
~~
>Pseudorasbora parva COI genbank consensus
~~~~~~~~~~~~~~~~~~~~~~~~~~~~~~~~~~~~~~~~~~~~~~~~CTTTATCTTGTA
TTTGGTGCCTGAGCCGGAATAGTRGGGACTGCTTTAAGCCTCCTDATCCGAGCTGAATTA
AGCCAACCCGGATCACTCCTCGGAGATGACCAAATTTATAATGTTATTGTTACCGCCCAC
GCCTTTGTTATAATTTTCTTTATAGTAATGCCGATTCTCATTGGGGGCTTCGGAAATTGA
CTGGTCCCATTAATGATTGGGGCCCCTGACATAGCATTCCCCCGTATGAATAATATAAGC
TTCTGACTACTTCCCCCTTCTTTCCTCCTACTMTTAGCCTCTTCCGGAGTAGAGGCTGGR
GCAGGRACGGGCTGAACGGTTTATCCCCCTCTCGCAGGCAACCTCRCCCATGCAGGAGCA
TCAGTAGACTTAACAATTTTTTCACTTCACCTAGCAGGTGTTTCATCAATTCTAGGCGCA
ATTAATTTTATTACTACAACCATTAATATAAAACCTCCAGCTATTTCCCAATATCAAACG
CCCTTRTTTGTATGAGCTGTGCTTGTAACAGCAGTACTTCTTCTACTATCGCTACCGGTC
CTAGCAGCTGGCATTACAATGCTTCTTACAGACCGAAATCTTAATACTACCTTCTTTGAC
CCGGCWGGGGGAGGAGACCCAATYCTATATCAACATCTATTTTGATTCTTTGGCCACCCA
GA
>Gobio gobio COI genbank consensus
~~~~~~~~~~~~~~~~~~~~~~~~~~~~~~~~~~~~~~~~~~~~~~~~~TTTATCTTGTA
TTTGGTGCCTGAGCCGGAATAGTGGGGACTGCTTTAAGCCTCCTCATTCGAGCTGAGTTG
AGCCAACCTGGCTCACTTCTAGGTGATGACCAAATTTATAATGTAATCGTTACTGCCCAC
GCCTTCGTAATAATTTTCTTTATAGTAATACCAATTCTCATTGGAGGATTTGGAAACTGG
CTTGTACCACTAATAATTGGGGCCCCAGACATGGCATTCCCACGAATAAATAACATAAGC
TTCTGACTTCTCCCCCCATCATTTCTTCTATTACTAGCCTCTTCAGGAGTAGAGGCTGGA
GCTGGTACAGGGTGAACAGTTTACCCCCCACTATCAGGCAATCTTGCCCATGCAGGGGCC
TCAGTAGACCTCACGATTTTCTCACTACATCTAGCAGGTGTCTCATCAATTTTAGGGGCT
ATCAATTTTATTACCACCACTATTAACATGAAACCCCCAGCCATCTCCCAATATCAAACT
CCCCTATTTGTATGGTCAGTACTTGTAACAGCGGTACTTCTACTTCTTTCACTTCCAGTT
CTGGCTGCCGGAATTACAATACTTCTTACAGACCGTAATCTTAATACTACATTCTTTGAC
CCGGCAGGAGGAGGAGACCCAATCCTTTACCAACACCTATTC
>Gobio obtusirostris COI genbank consensus
~~~~~~~~~~~~~~~~~~~~~~~~~~~~~~~~~~~~~~~~~~~~~~~~CTCTATCTTGTA
TTTGGTGCCTGAGCCGGAATAGTGGGGACTGCTTTAAGCCTCCTCATTCGAGCTGAGCTG
AGCCAACCTGGCTCACTTCTAGGTGATGACCAAATTTATAATGTAATCGTCACTGCCCAC
GCCTTCGTAATAATTTTCTTTATAGTAATACCAATTCTCATTGGAGGATTTGGAAACTGG
CTTGTACCACTAATAATTGGGGCCCCAGACATGGCGTTCCCACGAATAAATAATATAAGC
TTCTGACTTCTCCCCCCATCATTTCTTCTATTACTAGCCTCTTCAGGGGTCGAGGCTGGA
GCGGGYACAGGGTGAACAGTCTACCCCCCACTRTCAGGCAATCTTGCCCATGCAGGAGCC
TCAGTAGACCTCACGATTTTTTCACTACATCTAGCAGGTGTTTCATCAATTTTAGGGGCT
ATCAATTTTATCACCACCACTATTAACATGAAACCCCCAGCCATCTCACAATATCAAACC
CCCTTATTCGTATGGTCAGTACTTGTAACAGCGGTACTTCTACTTCTTTCACTTCCAGTT
CTGGCTGCCGGAATTACAATGCTTCTTACAGACCGTAATCTTAATACTACATTCTTTGAC
CCGGCAGGGGGAGGAGACCCAATCCTTTACCAACACCTAT
>Sal-tru-S1002
~~~~~~~~~~~~~~~~~~~~~~~~~~~~~~~~~~~~~~~~~~~~~~~~~~~~~~~~~~~~
~~~~~~~~~~~~~~~~~~~~~~~~~~~~~~~~~~~~~~TCTCTTGATTCGGGCAGAACTC

>Sal-tru-A1002
~~~~~~~~~~~~~~~~~~~~~~~~~~~~~~~~~~~~~~~~~~~~~~~~~~~~~~~~~~~~
~~~~~~~~~~~~~~~~~~~~~~~~~~~~~~~~~~~~~~~~~~~~~~~~~~~~~~~~~~~~
~~~~~~~~~~~~~~~~~~~~~~~~~~~~~~~~~~~~~~~~~~~~~~~TGTTACAGCCCAT
GCCTTCG
>Salfon-S715
~~~~~~~~~~~~~~~~~~~~~~~~~~~~~~~~~~~~~~~~~~~~~~~~~~~~~~~~~~~~
~~~~~~~~~~~~~~~~~~~~~~~~~~~~~~~~~~~~~~~~~~~~~~~~~~~~~~~~~~~~
~~~~~~~~~~~~~~~~~~~~~~~~~~~~~~~~~~~~~~~~~~~~~~~~~~~~~~~~~~~~
~~~~~~~~~~~~~~~~~~~~~~~~~~~~~~~~~~~~~~~~~~~~~~~~~~~~~~~~~~~~
~~~~~~~~~~~~~~~~~~~~~~~~~~~~~~~~~~~~~~~~~~~~~~~~~~~~~~~~~~~~
~~~~~~~~CCTCCCGCCCTCCTTTCTA
>Salfon-A715
~~~~~~~~~~~~~~~~~~~~~~~~~~~~~~~~~~~~~~~~~~~~~~~~~~~~~~~~~~~~
~~~~~~~~~~~~~~~~~~~~~~~~~~~~~~~~~~~~~~~~~~~~~~~~~~~~~~~~~~~~
~~~~~~~~~~~~~~~~~~~~~~~~~~~~~~~~~~~~~~~~~~~~~~~~~~~~~~~~~~~~
~~~~~~~~~~~~~~~~~~~~~~~~~~~~~~~~~~~~~~~~~~~~~~~~~~~~~~~~~~~~
~~~~~~~~~~~~~~~~~~~~~~~~~~~~~~~~~~~~~~~~~~~~~~~~~~~~~~~~~~~~
~~~~~~~~~~~~~~~~~~~~~~~~~~~~~~~~~~~~~~~~~~~~~~~~~~~~~~~~~~~~
~~~~~~~~~~~~~~~~~~~~~~~~~~~~~~~~~~~~~~~~~~~~~~~~~~~~~~~~~~~~
~~~~~~~~~~~~~~~~~TTTTTCCCTACATTTAGCTGGCA
>Thythy-S720
~~~~~~~~~~~~~~~~~~~~~~~~~~~~~~~~~~~~~~~~~~~~~~~~~~~~~~~~~~~~
~~~~~~~~~~~~~~~~~~~~~~~~~~~~~~~~~~~~~~~~~~~~~~~~~~~~~~~~~~~~
~~~~~~~~~GGAGCCCTTCTGGGTGATGAT
>Thythy-A720
~~~~~~~~~~~~~~~~~~~~~~~~~~~~~~~~~~~~~~~~~~~~~~~~~~~~~~~~~~~~
~~~~~~~~~~~~~~~~~~~~~~~~~~~~~~~~~~~~~~~~~~~~~~~~~~~~~~~~~~~~
~~~~~~~~~~~~~~~~~~~~~~~~~~~~~~~~~~~~~~~~~~~~~~~~~~~~~~~~~~~~
~~~~~~~~~~~~~~~~~~~~~~~~~~~~~~~~~~~~~~~~~~~~~~~~~~~~~~~~~~~~
~~~~~~~~~~~~~~~~~~~~~~~~~~~~~~~~~~~~~~~~~~~~~~~~~~~~~~~~~~~~
~~~~~~~~~~~~~~~~~~~~~~~~~~~~~~~~CTTAGCCTCATCTGGGGTTGAA
>Oncmyk-S714
~~~~~~~~~~~~~~~~~~~~~~~~~~~~~~~~~~~~~~~~~~~~~~~~~~~~~~~~~~~~
~~~~~~~~~~~~~~~~~~~~~~~~~~~~~~~~~~~~~~~~~~~~~~~~~~~~~~~~~~~~
~~~~~~~~~~~~~~~~~~~~~~~~~~~~~~~~~~~~~~~~~~~~~~~~~~~~~~~~~~~~
~~~~~~~~~~~~~~~~~~~~~~~~~~~~~~~~~~~~~~~~~~~~~~~~~~~~~~~~~~~~
~~~~~~~~~~~~~~~~~~~~~~~~~~~~~~~~~~~~~~~~~~~~~~~~~~~~~~~~~~~~
~~~~~~~~~~~~~~~~~~~~~~~~~~~~~~~~~~~~~~~~~~~~~~~~~~~~~~~~~~~~
~~~~~~~~~~~~~~~~~~~~~~~~~~~~~~~~~~~~~~~~~~~~~~~~~~~~~~~~~~~~
~~~~~~~~~~~~~~~~~~~~~~~~~~~~~~~~~~~~~~~~~~~~~~~~~~~~~~~~~~~~
~~~~~~~~~~~~~~~~~~~~~~~~~~~ATAAAACCTCCAGCCATCTCTCAG
>Oncmyk-A714
~~~~~~~~~~~~~~~~~~~~~~~~~~~~~~~~~~~~~~~~~~~~~~~~~~~~~~~~~~~~
~~~~~~~~~~~~~~~~~~~~~~~~~~~~~~~~~~~~~~~~~~~~~~~~~~~~~~~~~~~~
~~~~~~~~~~~~~~~~~~~~~~~~~~~~~~~~~~~~~~~~~~~~~~~~~~~~~~~~~~~~
~~~~~~~~~~~~~~~~~~~~~~~~~~~~~~~~~~~~~~~~~~~~~~~~~~~~~~~~~~~~
~~~~~~~~~~~~~~~~~~~~~~~~~~~~~~~~~~~~~~~~~~~~~~~~~~~~~~~~~~~~
~~~~~~~~~~~~~~~~~~~~~~~~~~~~~~~~~~~~~~~~~~~~~~~~~~~~~~~~~~~~
~~~~~~~~~~~~~~~~~~~~~~~~~~~~~~~~~~~~~~~~~~~~~~~~~~~~~~~~~~~~
~~~~~~~~~~~~~~~~~~~~~~~~~~~~~~~~~~~~~~~~~~~~~~~~~~~~~~~~~~~~
~~~~~~~~~~~~~~~~~~~~~~~~~~~~~~~~~~~~~~~~~~~~~~~~~~~~~~~~~~~~
~~~~~~~~~~~~~~~~~~~~~~~~~~~~~~~~~~~~~~~CTRTTACTTTCCCTCCCCGTC
C
>Salumb-S717
~~~~~~~~~~~~~~~~~~~~~~~~~~~~~~~~~~~~~~~~~~~~~~~~~~~~~~~~~~~~
~~~~~~~~~~~~~~~~~~~~~~~~~~~~~~~~~~~~~~~~~~~~~~~~~~~~~~~~~~~~
~~~~~~~~~~~~~~~~~~~~~~~~~~~~~~~~~~~~~~~~~~~~~~~~~~~~~~~~~~~~
~~~~~~~~~~~~~~~~~~~~~~~~~~~~~~~~~~~~~~~~~~~~~~~~~~~~~~~~~~~~
~~~~~~~~~~~~~~~~~~~~~~~~~~~~~~~~~~~~~~~~~~~~~~~~~~~~~~~~~~GC
TTCTGACTCCTCCCACCG
>Salumb-A717
~~~~~~~~~~~~~~~~~~~~~~~~~~~~~~~~~~~~~~~~~~~~~~~~~~~~~~~~~~~~
~~~~~~~~~~~~~~~~~~~~~~~~~~~~~~~~~~~~~~~~~~~~~~~~~~~~~~~~~~~~
~~~~~~~~~~~~~~~~~~~~~~~~~~~~~~~~~~~~~~~~~~~~~~~~~~~~~~~~~~~~
~~~~~~~~~~~~~~~~~~~~~~~~~~~~~~~~~~~~~~~~~~~~~~~~~~~~~~~~~~~~
~~~~~~~~~~~~~~~~~~~~~~~~~~~~~~~~~~~~~~~~~~~~~~~~~~~~~~~~~~~~
~~~~~~~~~~~~~~~~~~~~~~~~~~~~~~~~~~~~~~~~~~~~~~~~~~~~~~~~~~~~
~~~~~~~~~~~~~~~~~~~~~~~~~~~~~~~~~~~~~~~~~~~~~~~~~~~~~~~~GGCC
TCCGTTGATTTAACTATCTT
>Squcep-S719
~~~~~~~~~~~~~~~~~~~~~~~~~~~~~~~~~~~~~~~~~~~~~~~~~~~~~~~~~~~~
~~~~~~~~~~~~~~~~~~~~~~~~~~~~~~~~~~~~~~~~~~~~~~~~~~~~~~~~~~~~
~~~~~~~~~~~~~~~~~~~~~~~~~~~~~~~~~~~~~~~~~~~~~~~~~~~~~~~~~~~~
~~~~~~~~~~~~~~~~~~~~~~~~~~~~~~~~~~~~~~~~~~~~~~~~~TCGGAAACTGA
CTTGTCCCG
>Squcep-A719
~~~~~~~~~~~~~~~~~~~~~~~~~~~~~~~~~~~~~~~~~~~~~~~~~~~~~~~~~~~~
~~~~~~~~~~~~~~~~~~~~~~~~~~~~~~~~~~~~~~~~~~~~~~~~~~~~~~~~~~~~
~~~~~~~~~~~~~~~~~~~~~~~~~~~~~~~~~~~~~~~~~~~~~~~~~~~~~~~~~~~~
~~~~~~~~~~~~~~~~~~~~~~~~~~~~~~~~~~~~~~~~~~~~~~~~~~~~~~~~~~~~
~~~~~~~~~~~~~~~~~~~~~~~~~~~~~~~~~~~~~~~~~~~~~~~~~~~~~~~~~~~~
~~~~~~~~~~~~~~~~~~~~~~~~~~~~~~~~~~~~~~~~~~~~~~~~~~~~~~~~~~~~
~~~~~~~~~~~~~~~~~~~~~~~~~~~~~~~~~~~GGGCAATCTTGCTCACGC
>Cotgob-S712
~~~~~~~~~~~~~~~~~~~~~~~~~~~~~~~~~~~~~~~~~~~~~~~~~~~~~~~~~~~~
~~~~~~~~~~~~~~~~~~~~~~~~~~~~~~~~~~~~~~~~~~~~~~~~~~~~~~~~~~~~
~~~~~~~~~~~~~~~~~~~~~~~~~~~~~~~~~~~~~~~~~~~~~~~~~~~~~~~~~~~~
~~~~~~~~~~~~~~~~~~~~~~~~~~~~~~~~~~~~~~~~~~~~~~~~~~~~~~~~~~~~
~~~~~~~~~~~~~~~~~~~~~~~~~~~~~~~~~~~~~~~~~~~~~~~~~~~~~~~~~~~~
~~~~~~~~~~~~~~~~~~~~~~~~~~~~~~~~~~~~~~~~~~~~~~~~~~~GAAGCAGGT
GCCGGAACC
>Cotgob-A712
~~~~~~~~~~~~~~~~~~~~~~~~~~~~~~~~~~~~~~~~~~~~~~~~~~~~~~~~~~~~
~~~~~~~~~~~~~~~~~~~~~~~~~~~~~~~~~~~~~~~~~~~~~~~~~~~~~~~~~~~~
~~~~~~~~~~~~~~~~~~~~~~~~~~~~~~~~~~~~~~~~~~~~~~~~~~~~~~~~~~~~
~~~~~~~~~~~~~~~~~~~~~~~~~~~~~~~~~~~~~~~~~~~~~~~~~~~~~~~~~~~~
~~~~~~~~~~~~~~~~~~~~~~~~~~~~~~~~~~~~~~~~~~~~~~~~~~~~~~~~~~~~
~~~~~~~~~~~~~~~~~~~~~~~~~~~~~~~~~~~~~~~~~~~~~~~~~~~~~~~~~~~~
~~~~~~~~~~~~~~~~~~~~~~~~~~~~~~~~~~~~~~~~~~~~~~~~~~~~~~~~~~~~
~~~~~~~~~~~~~~~~~~~~~~~~~~~~~~~~~~~~~~~~~~~~~~~~~~~~~~~~~~~~
~~~~~~~~~~~~~~~~~~~~~~~~~~~~~~~~~~~~~~~~~~~~~~~~~~~~~~~~GACC
CCGCTCTTCGTATGATC
